# Supplementary material for: Translational Potential of Metabolomics on Animal Models of Inflammatory Bowel Disease—A Systematic Critical Review
Source: Int J Mol Sci. 2020 May 29;21(11):3856. doi: 10.3390/ijms21113856 (PMC7312423; doi:10.3390/ijms21113856)
Supplement: Supplementary file 1 [file ijms-21-03856-s001.zip]

Archive with 9 entries (9 files):
- Supplementary Table S1,S2_resubmission_proofread.docx
- Supplementary Table S10, S11_resubmission_proofread.docx
- Supplementary Table S12_resubmission_proofread.docx
- Supplementary Table S3, S4_resubmission_proofread.docx
- Supplementary Table S5_resubmission_proofread.docx
- Supplementary Table S6_resubmission_proofread.docx
- Supplementary Table S7_resubmission_proofread.docx
- Supplementary Table S8_resubmission_proofread.docx
- Supplementary Table S9_resubmission_proofread.xlsx
