# Supplementary material for: Translational Potential of Metabolomics on Animal Models of Inflammatory Bowel Disease—A Systematic Critical Review
Source: Int J Mol Sci. 2020 May 29;21(11):3856. doi: 10.3390/ijms21113856 (PMC7312423; doi:10.3390/ijms21113856)
Supplement: Supplementary file 1 [file ijms-21-03856-s001.zip › Supplementary Table S9_resubmission_proofread.xlsx]

## Sheet: Detection platform
All metabolites significantly differentiated in IBD vs healthy controls in both humans and animals
			Information from human studies						Information from animal studies
Metabolite	↑ or ↓ in IBD		Disease	Sample type	Age range	Detection platform	Reference		Model	Species	Sample type	Age (weeks)	Detection platform	Reference
3-Hydroxybutyric acid	↑		UC	Serum	A, O	1H-NMR	[1]		DSS (A)	Mouse	Serum	>3-8	1H-NMR	[25]
	↑		IBD	Serum	A, O	1H-NMR	[2]		DSS (A)	Mouse	Serum	>8-24	GC-MS	[22]
4-Hydroxyphenylacetic acid	↑		CD	Urine	A, O	1H-NMR	[3]		DSS (A)	Mouse	Colon	>8-24	GC-MS	[22]
	↑		CD	Urine	Y	1H-NMR	[4]
	↑		UC	Urine	Y	1H-NMR	[4]
Acetoacetic acid	↑		IBD	Serum	A, O	1H-NMR	[2]		DSS (A)	Mouse	Serum	>3-8	1H-NMR	[25]
	↑		IBD	Urine	A, O	1H-NMR	[2]
Acetylaspartic acid	↑		UC	Serum	Y, A, O	GC-MS	[5]		KO	Mouse	dC, cecum	0-3	UPLC/ToF-MS	[26]
Acetylcarnitine	↑		CD	Urine	A, O	1H-NMR	[3]		DSS (C )	Mouse	Colon	>8-24	LC-qTOF-MS	[27]
	↑		UC	Urine	A, O	1H-NMR	[3]
Acylcarnitine	↑		CD	Urine	Y	1H-NMR	[4]		KO	Mouse	dI	>8-24	LC-MS	[28]
Alanine	↑		CD	Feces	A, O	1H-NMR	[6]
	↑		CD	Feces	Y, A, O	1H-NMR	[7]		DSS (A)	Mouse	Colon	>8-24	GC-MS	[22]
	↑		UC	Feces	A, O	1H-NMR	[6]		KO	Mouse	Plasma	>3-24	1H-NMR	[29]
	↑		CD	Serum	Y, A, O	GC-MS	[8]
Arachidonic acid	↑		CD	Feces	Y, A, O	FT-ICR-MS	[9]		KO	Mouse	dC, cecum	0-3	UPLC/ToF-MS	[26]
	↑								KO	Mouse	dI	>8-24	LC-MS	[28]
Arginine	↑		CD	Serum	A, O	1H-NMR	[3]		DSS (C) KO	Mouse Mouse	Liver Plasma	>8-24 >3-24	LC-qTOF-MS 1H-NMR	[27] [29]
	↑		CD	Plasma	A, O	1H-NMR	[3]
	↑		UC	Urine	A, O	1H-NMR	[3]
Butanal	↑		CD	Breath	A, O	SIFT-MS	[10]		Winnie	Mouse	Feces	>8-24	GC-MS	[30]
Carnitine	↑		CD	Urine	A, O	1H-NMR	[3]		DSS (C )	Mouse	Colon	>8-24	LC-qTOF-MS	[27]
	↑		UC	Urine	A, O	1H-NMR	[3]
Cholic acid	↑		CD	Feces	Unknown	UPLC/tof-MS	[11]		TNBS	Rat	Plasma	?	UPLC-ESI-qTOF-MS	[31]
Creatine	↑		CD	Plasma	A, O	1H-NMR	[3]		KO DSS (A)	Mouse Mouse	Plasma Serum	>3-8 >3-8	1H-NMR 1H-NMR	[29] [25]
	↑		UC	Plasma	A, O	1H-NMR	[3]
	↑		UC	Serum	A, O	1H-NMR	[3]
Dimethylamine	↑		IBD	Serum	A, O	1H-NMR	[2]		TNBS	Rat	Urine	?	UPLC-MS/MS	[32]
Ethylmalonic acid	↑		UC	Serum	Y, A, O	GC-MS	[5]		DSS (A)	Mouse	Colon	>8-24	GC-MS	[22]
Fructose	↑		UC	Serum	Y, A, O	GC-MS	[5]		Winnie	Mouse	Feces	>8-24	GC-MS	[30]
Fumaric acid	↑		CD	Serum	Y, A, O	GC-MS	[8]		KO	Mouse	Plasma	>3-8	1H-NMR	[29]
	↑		UC	Serum	Y, A, O	GC-MS	[8]		DSS (A)	Mouse	Urine	>8-24	1H-NMR	[33]
Glucose	↑		UC	Serum	Y, A, O	GC-MS	[5]
	↑		IBD	Colonic mucosa	A	1H-NMR	[12]
	↑		UC	Feces	A, O	1H-NMR	[13]		Winnie	Mouse	Feces	>8-24	GC-MS	[30]
	↑		UC	Serum	A, O	1H-NMR	[3]		KO	Mouse	Urine	>8-24	GC-MS	[34]
	↑		UC	Serum	A, O	1H-NMR	[1]
	↑		CD	Colonic mucosa	Unknown	Proton MRS	[14]
	↑		UC	Colonic mucosa	Unknown	Proton MRS	[14]
Glutamic acid	↑		UC	Feces	Y, A, O	1H-NMR	[7]		DSS (A)	Mouse	Colon	>8-24	GC-MS	[22]
	↑		UC	Serum	Y, A, O	GC-MS	[5]
Glycerol	↑		CD	Plasma	A, O	1H-NMR	[3]		DSS (A)	Mouse	Plasma	>8-24	1H-NMR	[33]
	↑		UC	Serum	Y, A, O	GC-MS	[5]		Winnie	Mouse	Feces	>8-24	GC-MS	[30]
Glycine	↑		CD	Feces	A, O	1H-NMR	[6]
	↑		CD	Serum	A, O	1H-NMR	[3]
	↑		IBD	Serum	A, O	1H-NMR	[2]		Adoptive transfer	Mouse	Stool	>8-24	1H-NMR	[35]
	↑		CD	Urine	Y	1H-NMR	[4]		DSS (A)	Mouse	Colon	>8-24	GC-MS	[36]
	↑		UC	Urine	Y	1H-NMR	[4]
	↑		CD	Serum	Y, A, O	GC-MS	[8]
	↑		UC	Serum	Y, A, O	GC-MS	[8]
4-Hydroxybenzoic acid	↑		UC	Serum	Y, A, O	GC-MS	[5]		DSS (A)	Mouse	Colon	>8-24	GC-MS	[22]
	↑								DSS (A)	Mouse	Serum	>8-24	GC-MS	[22]
Inositol	↑		CD	Urine	A, O	1H-NMR	[3]		Winnie	Mouse	Feces	>8-24	GC-MS	[30]
Isoleucine	↑		CD	Feces	A, O	1H-NMR	[6]
	↑		CD	Feces	Y, A, O	1H-NMR	[7]
	↑		UC	Feces	A, O	1H-NMR	[6]		KO	Mouse	Plasma	>8-24	1H-NMR	[29]
	↑		CD	Plasma	A, O	1H-NMR	[3]		Adoptive transfer	Mouse	Stool	>8-24	1H-NMR	[35]
	↑		UC	Plasma	A, O	1H-NMR	[3]		DSS (A)	Mouse	Colon	>8-24	GC-MS	[22]
	↑		CD	Serum	A	1H-NMR	[15]		DSS (A)	Mouse	Serum	>8-24	GC-MS	[22]
	↑		CD	Serum	A, O	1H-NMR	[3]
	↑		UC	Serum	A, O	1H-NMR	[3]
	↑		IBD	Serum	A, O	1H-NMR	[2]
Kynurenine	↑		UC	Serum	Y, A, O	GC-MS	[5]		KO	Mouse	Plasma	>8-24	LC-MS	[37]
	↑								DSS (A)	Mouse	Plasma	>8-24	UPLC-MS	[38]
Lactic acid	↑		UC	Feces	A, O	1H-NMR	[6]
	↑		CD	Plasma	A, O	1H-NMR	[3]
	↑		IBD	Serum	A, O	1H-NMR	[2]		DSS (A)	Mouse	Colon	>8-24	NMR(1H, 1C, 1P)	[39]
	↑		CD	Urine	A, O	1H-NMR	[3]		KO	Mouse	Plasma	>3-24	1H-NMR	[29]
	↑		UC	Urine	A, O	1H-NMR	[3]
	↑		UC	Urine	Y	1H-NMR	[4]
	↑		UC	Serum	Y, A, O	GC-MS	[5]
Leucine	↑		CD	Feces	A, O	1H-NMR	[6]
	↑		CD	Feces	Y, A, O	1H-NMR	[7]		DSS (A)	Mouse	Serum	>8-24	GC-MS	[22]
	↑		UC	Feces	A, O	1H-NMR	[6]		DSS (A)	Mouse	Colon	>8-24	GC-MS	[22]
	↑		IBD	Serum	A, O	1H-NMR	[2]
Linoleic acid	↑		CD (ICD)	Feces	Y, A, O	FT-ICR-MS	[9]		KO	Mouse	dC, cecum	>3-8	UPLC/ToF-MS	[26]
Lysine	↑		CD	Feces	A, O	1H-NMR	[6]
	↑		CD	Feces	Y, A, O	1H-NMR	[7]		DSS (A)	Mouse	Colon	>8-24	1H-NMR	[33]
	↑		UC	Feces	A, O	1H-NMR	[6]		DSS (A)	Mouse	Liver	>8-24	1H-NMR	[33]
	↑		UC	Feces	Y, A, O	1H-NMR	[7]		DSS (A)	Mouse	Plasma	>8-24	1H-NMR	[33]
	↑		CD	Plasma	A, O	1H-NMR	[3]		KO	Mouse	Plasma	>3-8	1H-NMR	[29]
	↑		UC	Plasma	A, O	1H-NMR	[3]		Adoptive transfer	Mouse	Stool	>8-24	1H-NMR	[35]
	↑		UC	Serum	A, O	1H-NMR	[3]
Maleic acid	↑		UC	Serum	Y, A, O	GC-MS	[5]		DSS (A)	Mouse	Colon	>8-24	GC-MS	[22]
Malic acid	↑		CD	Serum	Y, A, O	GC-MS	[8]		DSS (A)	Mouse	Colon	>8-24	GC-MS	[22]
	↑								DSS (A)	Mouse	Serum	>8-24	GC-MS	[36]
Mannose	↑		CD	Plasma	A, O	1H-NMR	[3]		DSS (A)	Mouse	Serum	>3-8	1H-NMR	[25]
	↑		UC	Plasma	A, O	1H-NMR	[3]
	↑		CD	Serum	A, O	1H-NMR	[3]
	↑		UC	Serum	A, O	1H-NMR	[3]
Methionine	↑		UC CD	Serum Serum	A, O Y, A, O	1H-NMR GC-MS	[3] [8]		KO	Mouse	Plasma	>3-8	1H-NMR	[29]
	↑								DSS (A)	Mouse	Colon	>8-24	GC-MS	[22]
	↑								Winnie	Mouse	Feces	>8-24	GC-MS	[30]
Oleic acid	↑		CD (ICD)	Feces	Y, A, O	FT-ICR-MS	[9]		Winnie	Mouse	Feces	>8-24	GC-MS	[30]
Phenylacetylglycine	↑		UC	Urine	A	1H-NMR	[16]		KO	Mouse	Urine	>8-24	NMR	[40]
	↑								H. hepaticus	Mouse	Serum	>24	UPLC-ESI-TOF-MS	[41]
	↑								TNBS	Rat	Urine	?	UPLC-MS/MS	[32]
	↑								TNBS	Rat	Urine	?	UPLC-ESI-qTOF-MS	[31]
Phenylalanine	↑								DSS (A)	Mouse	Plasma	>8-24	1H-NMR	[33]
	↑		CD	Feces	A, O	1H-NMR	[6]		KO	Mouse	Plasma	>3-24	1H-NMR	[29]
	↑		UC	Serum	A, O	1H-NMR	[1]		Adoptive transfer	Mouse	Stool	>8-24	1H-NMR	[35]
	↑		IBD	Serum	A, O	1H-NMR	[2]		DSS (A)	Mouse	Colon	>8-24	GC-MS	[22]
	↑								Winnie	Mouse	Feces	>8-24	GC-MS	[30]
	↑								DSS (A)	Mouse	Serum	>8-24	GC-MS	[22]
Proline	↑		CD	Serum	A, O	1H-NMR	[3]		DSS (A)	Mouse	Colon	>8-24	GC-MS	[22]
	↑		CD	Serum	Y, A, O	GC-MS	[8]
Prostaglandin E2	↑		CD	Urine	A	LC-MS	[17]		DSS (C )	Rat	Colon	>8-24	LC-MS	[42]
Pyruvic acid	↑		UC	Serum	A, O	1H-NMR	[3]		KO	Mouse	Plasma	>3-24	1H-NMR	[29]
	↑		UC	Urine	A, O	1H-NMR	[3]		Winnie	Mouse	Feces	>8-24	GC-MS	[30]
Succinic acid	↑		CD	Serum	Y, A, O	GC-MS	[8]		TNBS	Rat	Urine	?	UPLC-MS/MS	[32]
	↑								KO	Mouse	Plasma	>3-8	1H-NMR	[29]
	↑								DSS (A)	Mouse	Colon	>8-24	GC-MS	[22]
	↑								KO	Mouse	Urine	>3-24	GC-MS	[37]
Taurocholic acid	↑		CD (ICD)	Feces	Y, A, O	FT-ICR-MS	[9]		KO	Mouse	dC, cecum	>3-8	UPLC/ToF-MS	[26]
Threonine	↑		CD	Urine	A, O	1H-NMR	[3]		DSS (A)	Mouse	Colon	>8-24	GC-MS	[22]
	↑		UC	Urine	A, O	1H-NMR	[3]		DSS (A)	Mouse	Serum	>8-24	GC-MS	[22]
Tryptophan	↑		UC UC	Urine Urine	A, O Y	1H-NMR 1H-NMR	[3] [4]		DSS	Mouse	Serum	>3-8	1H-NMR	[25]
	↑								Adoptive transfer	Mouse	Stool	>8-24	1H-NMR	[35]
	↑								DSS (C )	Mouse	Liver	>8-24	LC-qTOF-MS	[27]
Tyrosine	↑		CD CD	Feces Feces	A, O Y, A, O	1H-NMR FT-ICR-MS	[6] [9]		KO	Mouse	Plasma	>3-8	1H-NMR	[29]
	↑								Adoptive transfer	Mouse	Stool	>8-24	1H-NMR	[35]
	↑								DSS (A)	Mouse	Colon	>8-24	GC-MS	[22]
Uracil	↑		UC	Serum	Y, A, O	GC-MS	[5]		DSS (A)	Mouse	Colon	>8-24	GC-MS	[22]
	↑								DSS (A)	Mouse	Serum	>8-24	GC-MS	[22]
	↑								KO	Mouse	Urine	>3-24	GC-MS	[37]
	↑								KO	Mouse	Urine	>8-24	GC-MS	[34]
	↑								KO	Mouse	Urine	>3-24	NMR	[40]
Urea	↑		UC	Serum	Y, A, O	GC-MS	[5]		DSS (A)	Mouse	Serum	>8-24	GC-MS	[36]
Valine	↑		CD	Feces	A, O	1H-NMR	[6]		DSS (A)	Mouse	Plasma	>8-24	1H-NMR	[33]
	↑		CD	Feces	Y, A, O	1H-NMR	[7]		DSS (A)	Mouse	Colon	>8-24	GC-MS	[22]
	↑		UC	Feces	A, O	1H-NMR	[6]		DSS (A)	Mouse	Serum	>8-24	GC-MS	[22]
Xylose	↑		CD	Urine	A, O	1H-NMR	[3]		Winnie	Mouse	Feces	>8-24	GC-MS	[30]
	↑		UC	Serum	Y, A, O	GC-MS	[5]
4-Cresol sulfate	↓		CD	Urine	Y, A, O	1H-NMR	[18]		DSS (A)	Mouse	Urine	>8-24	1H-NMR	[33]
Acetic acid	↓		CD	Feces	Y, A, O	1H-NMR	[7]
	↓		CD	Serum	A, O	1H-NMR	[3]
	↓		UC	Serum	A, O	1H-NMR	[3]		DSS (A)	Mouse	Plasma	>8-24	1H-NMR	[33]
	↓		UC	Feces	A	GC-MS	[19]		DSS (A)	Mouse	Serum	>3-8	1H-NMR	[25]
	↓		UC	Feces	A, O	GC-MS	[20]
	↓		IBD	Urine	A, O	NMR	[21]
Acetylcarnitine	↓		UC	Serum	A, O	1H-NMR	[3]		DSS (C )	Mouse	Spleen	>8-24	LC-qTOF-MS	[27]
Acetylglutamic acid	↓		CD	Feces	Unknown	UPLC/tof-MS	[11]		H. hepaticus	Mouse	Serum	>24	UPLC-ESI-TOF-MS	[41]
Aconitic acid	↓		CD	Urine	Y	1H-NMR	[4]		IL10-/-	Mouse	Urine	>3-8	GC-MS	[37]
	↓		UC	Urine	Y	1H-NMR	[4]		IL10-/-	Mouse	Urine	>8-24	GC-MS	[37]
	↓		UC	Serum	Y, A, O	GC-MS	[5]		IL10-/-	Mouse	Urine	>3-8	GC-MS	[34]
	↓		IBD	Urine	A, O	NMR	[21]		IL10-/-	Mouse	Urine	>8-24	GC-MS	[34]
Acylcarnitine C10	↓		UC	Urine	Y	1H-NMR	[4]		TNFΔARE/WT	Mouse	dI	>3-24	LC-MS	[28]
Alanine	↓		IBD	Colonic mucosa	A	1H-NMR	[12]
	↓		CD	Urine	A	1H-NMR	[16]
	↓		IBD	Urine	A, O	1H-NMR	[2]		DSS (A)	Mouse	Serum	>3-8	1H-NMR	[25]
	↓		UC	Rectum tissue	Y, A, O	GC-MS	[8]		Adoptive transfer	Mouse	Urine	>8-24	1H-NMR	[35]
	↓		CD	Colonic mucosa	Unknown	Proton MRS	[14]
	↓		UC	Colonic mucosa	Unknown	Proton MRS	[14]
Aspartic acid	↓		CD	Feces	A, O	1H-NMR	[6]		DSS (A)	Mouse	Feces	>3-8	1H-NMR	[43]
	↓		UC	Serum	Y, A, O	GC-MS	[5]
Betaine	↓		CD	Plasma	A, O	1H-NMR	[3]
	↓		UC	Plasma	A, O	1H-NMR	[3]		DSS (A)	Mouse	Colon	>8-24	NMR(1H, 1C, 1P)	[39]
	↓		CD	Urine	A, O	1H-NMR	[3]		DSS (A)	Mouse	Serum	>3-8	1H-NMR	[25]
	↓		UC	Urine	A, O	1H-NMR	[3]
Butyric acid	↓		CD UC	Feces Feces	A, O A, O	GC-MS GC-MS	[20] [20]		DSS (A)	Mouse	Urine	>8-24	1H-NMR	[33]
	↓								TNBS	Rat	Feces	?	UPLC-MS/MS	[32]
	↓								TNBS	Rat	Urine	?	UPLC-MS/MS	[32]
Carnitine	↓		CD	Urine	Y	1H-NMR	[4]		DSS (A)	Mouse	Serum	>3-8	1H-NMR	[25]
	↓		UC	Urine	Y	1H-NMR	[4]
Citric acid	↓		CD	Serum	A, O	1H-NMR	[3]
	↓		UC	Serum	A, O	1H-NMR	[3]		DSS (A)	Mouse	Serum	>3-8	1H-NMR	[25]
	↓		UC	Urine	A	1H-NMR	[16]		DSS (A)	Mouse	Serum	>8-24	GC-MS	[22]
	↓		CD	Urine	A	1H-NMR	[16]		DSS (A)	Mouse	Serum	>8-24	GC-MS	[22]
	↓		UC	Urine	A, O	1H-NMR	[3]		IL10-/-	Mouse	Urine	>8-24	NMR	[40]
	↓		IBD	Urine	A, O	1H-NMR	[2]		H. hepaticus	Mouse	Serum	>8-24	UPLC-ESI-TOF-MS	[41]
	↓		IBD	Urine	A, O	NMR	[21]		H. hepaticus	Mouse	Serum	>24	UPLC-ESI-TOF-MS	[41]
	↓		UC	Rectum tissue	Y, A, O	GC-MS	[8]		DSS (A)	Mouse	Plasma	>8-24	UPLC-MS	[38]
	↓		UC	Serum	Y, A, O	GC-MS	[5]
Creatine	↓		IBD	Serum	A, O	1H-NMR	[2]		IL10-/-	Mouse	Plasma	>8-24	1H-NMR	[29]
	↓		IBD	Urine	A, O	NMR	[21]
Dimethylglycine	↓		CD	Urine	A	1H-NMR	[16]		IL10-/-	Mouse	Plasma	0-3	1H-NMR	[29]
	↓								IL10-/-	Mouse	Plasma	>8-24	1H-NMR	[29]
Fumaric acid	↓		UC	Rectum tissue	Y, A, O	GC-MS	[8]		DSS (A)	Mouse	Liver	>8-24	1H-NMR	[33]
	↓		UC	Serum	Y, A, O	GC-MS	[5]		IL10-/-	Mouse	Plasma	0-3	1H-NMR	[29]
	↓		UC	Serum	Y, A, O	GC-MS	[5]		DSS (A)	Mouse	Serum	>3-8	1H-NMR	[25]
	↓		UC	Serum	Y, A, O	GC-MS	[5]		DSS (A)	Mouse	Serum	>8-24	GC-MS	[22]
	↓								IL10-/-	Mouse	Urine	>8-24	NMR	[40]
Glucose	↓		CD	Plasma	A, O	1H-NMR	[3]		DSS (A)	Mouse	Liver	>8-24	1H-NMR	[33]
	↓								DSS (A)	Mouse	Plasma	>8-24	1H-NMR	[33]
	↓								IL10-/-	Mouse	Plasma	0-3	1H-NMR	[29]
	↓								IL10-/-	Mouse	Plasma	>8-24	1H-NMR	[29]
	↓								DSS (A)	Mouse	Serum	>3-8	1H-NMR	[25]
	↓								DSS (A)	Mouse	Serum	>8-24	GC-MS	[36]
	↓								IL10-/-	Mouse	Urine	>3-24	GC-MS	[37]
	↓								IL10-/-	Mouse	Urine	>3-24	GC-MS	[34]
Glutamic acid	↓		CD	Feces	A, O	1H-NMR	[6]
	↓		UC	Rectum tissue	Y, A, O	GC-MS	[8]
	↓		UC	Serum	Y, A, O	GC-MS	[5]		DSS (A)	Mouse	Feces	>3-8	1H-NMR	[43]
	↓		CD	Colonic mucosa	Unknown	Proton MRS	[14]
	↓		UC	Colonic mucosa	Unknown	Proton MRS	[14]
Glutamine	↓		IBD	Colonic mucosa	A	1H-NMR	[12]
	↓		CD	Plasma	A, O	1H-NMR	[3]		DSS (A)	Mouse	Feces	>3-8	1H-NMR	[43]
	↓		CD	Urine	A, O	1H-NMR	[3]		DSS (A)	Mouse	Liver	>8-24	1H-NMR	[33]
	↓		UC	Rectum tissue	Y, A, O	GC-MS	[8]		IL10-/-	Mouse	Plasma	>8-24	1H-NMR	[29]
	↓		CD	Serum	Y, A, O	GC-MS	[8]		DSS (A)	Mouse	Serum	>3-8	1H-NMR	[25]
	↓		UC	Serum	Y, A, O	GC-MS	[5]		Adoptive transfer	Mouse	Stool	>8-24	1H-NMR	[35]
	↓		UC	Serum	A, O	GC-MS	[22]		DSS (A)	Mouse	Colon	>8-24	GC-MS	[22]
	↓		UC	Serum	Y, A, O	GC-MS	[8]		DSS (A)	Mouse	Serum	>8-24	GC-MS	[22]
	↓		CD	Colonic mucosa	Unknown	Proton MRS	[14]		DSS (A)	Mouse	Serum	>8-24	GC-MS	[22]
	↓		UC	Colonic mucosa	Unknown	Proton MRS	[14]
Glycerophosphocholine	↓		IBD	Colonic mucosa	A	1H-NMR	[12]
	↓		CD	Colonic mucosa	Unknown	Proton MRS	[14]		DSS (A)	Mouse	Colon	>8-24	1H-NMR	[33]
	↓		UC	Colonic mucosa	Unknown	Proton MRS	[14]
Glycine	↓		IBD UC	Urine Rectum tissue	A, O Y, A, O	1H-NMR GC-MS	[2] [8]		DSS (A)	Mouse	Serum	>3-8	1H-NMR	[25]
	↓								Winnie	Mouse	Feces	>8-24	GC-MS	[30]
	↓								DSS (A)	Mouse	Serum	>8-24	GC-MS	[22]
Hippuric acid	↓		CD	Urine	A, O	1H-NMR	[3]
	↓		CD	Urine	A, O	1H-NMR	[23]
	↓		CD	Urine	A	1H-NMR	[16]
	↓		CD	Urine	Y	1H-NMR	[4]
	↓		CD	Urine	Y, A, O	1H-NMR	[18]		DSS (A)	Mouse	Urine	>8-24	1H-NMR	[33]
	↓		UC	Urine	A, O	1H-NMR	[3]		DSS (A)	Mouse	Urine	>8-24	1H-NMR	[33]
	↓		UC	Urine	Y	1H-NMR	[4]		H. hepaticus	Mouse	Serum	>24	UPLC-ESI-TOF-MS	[41]
	↓		UC	Urine	Y, A, O	1H-NMR	[18]
	↓		IBD	Urine	A, O	1H-NMR	[2]
	↓		UC	Urine	A	1H-NMR	[16]
	↓		IBD	Urine	A, O	NMR	[21]
Histidine	↓		IBD	Serum	A, O	1H-NMR	[2]
	↓		CD	Serum	Y, A, O	GC-MS	[8]
	↓		UC	Serum	Y, A, O	GC-MS	[5]		DSS (A)	Mouse	Serum	>3-8	1H-NMR	[25]
	↓		UC	Serum	Y, A, O	GC-MS	[8]
	↓		IBD	Urine	A, O	NMR	[21]
Hypoxanthine	↓		CD	Urine	A, O	1H-NMR	[3]		DSS (A)	Mouse	Spleen	>8-24	1H-NMR	[33]
Inositol	↓		IBD	Colonic mucosa	A	1H-NMR	[12]		T-syn deficiency	Mouse	dC, cecum	>3-8	UPLC/ToF-MS	[26]
	↓		UC	Serum	Y, A, O	GC-MS	[5]
	↓		CD	Colonic mucosa	Unknown	Proton MRS	[14]
	↓		UC	Colonic mucosa	Unknown	Proton MRS	[14]
Isocitric acid	↓								DSS (A)	Mouse	Serum	>8-24	GC-MS	[22]
	↓		UC	Rectum tissue	Y, A, O	GC-MS	[8]		IL10-/-	Mouse	Urine	>3-24	GC-MS	[37]
	↓								IL10-/-	Mouse	Urine	>3-24	GC-MS	[34]
Isoleucine	↓		UC	Rectum tissue	Y, A, O	GC-MS	[8]		Winnie	Mouse	Feces	>8-24	GC-MS	[30]
	↓		UC	Serum	Y, A, O	GC-MS	[5]
	↓		CD	Colonic mucosa	Unknown	Proton MRS	[14]
	↓		UC	Colonic mucosa	Unknown	Proton MRS	[14]
Lactic acid	↓		IBD	Colonic mucosa	A	1H-NMR	[12]
	↓		CD	Colonic mucosa	Unknown	Proton MRS	[14]		DSS (A)	Mouse	Serum	>3-8	1H-NMR	[25]
	↓		UC	Colonic mucosa	Unknown	Proton MRS	[14]
Leucine	↓		UC	Plasma	A, O	1H-NMR	[3]		IL10-/-	Mouse	Plasma	>8-24	1H-NMR	[29]
	↓		UC	Rectum tissue	Y, A, O	GC-MS	[8]
	↓		CD	Colonic mucosa	Unknown	Proton MRS	[14]
	↓		UC	Colonic mucosa	Unknown	Proton MRS	[14]
Lysine	↓		UC	Rectum tissue	Y, A, O	GC-MS	[8]
	↓		UC	Serum	Y, A, O	GC-MS	[5]		DSS (A)	Mouse	Feces	>3-8	1H-NMR	[43]
	↓		IBD	Urine	A, O	NMR	[21]
Malic acid	↓		UC	Rectum tissue	Y, A, O	GC-MS	[8]		DSS (A)	Mouse	Serum	>8-24	GC-MS	[22]
	↓		UC	Serum	Y, A, O	GC-MS	[5]
Methionine	↓		UC	Rectum tissue	Y, A, O	GC-MS	[8]		IL10-/-	Mouse	Plasma	>8-24	1H-NMR	[29]
	↓		UC	Serum	Y, A, O	GC-MS	[5]		DSS (A)	Mouse	Serum	>3-8	1H-NMR	[25]
Methylamine	↓		CD	Feces	Y, A, O	1H-NMR	[7]
	↓		UC	Feces	Y, A, O	1H-NMR	[7]		DSS (A)	Mouse	Urine	>8-24	1H-NMR	[33]
	↓		IBD	Urine	A, O	NMR	[21]
Proline	↓		UC	Rectum tissue	Y, A, O	GC-MS	[8]		DSS (A)	Mouse	Serum	>3-8	1H-NMR	[25]
	↓		UC	Serum	Y, A, O	GC-MS	[5]		Adoptive transfer	Mouse	Urine	>8-24	1H-NMR	[35]
Sebacic acid	↓		UC	Serum	Y, A, O	GC-MS	[5]		Winnie	Mouse	Feces	>8-24	GC-MS	[30]
Succinic acid	↓		CD	Plasma	A, O	1H-NMR	[3]
	↓		CD	Urine	A, O	1H-NMR	[3]
	↓		UC	Urine	A, O	1H-NMR	[3]
	↓		UC	Urine	Y	1H-NMR	[4]		Adoptive transfer	Mouse	Urine	>8-24	1H-NMR	[35]
	↓		IBD	Urine	A, O	1H-NMR	[2]		DSS (A)	Mouse	Serum	>8-24	GC-MS	[22]
	↓		UC	Rectum tissue	Y, A, O	GC-MS	[8]		IL10-/-	Mouse	Urine	>8-24	NMR	[40]
	↓		UC	Serum	Y, A, O	GC-MS	[5]
	↓		IBD	Urine	A, O	NMR	[21]
	↓		CD	Colonic mucosa	Unknown	Proton MRS	[14]
	↓		UC	Colonic mucosa	Unknown	Proton MRS	[14]
Taurine	↓		CD	Urine	A, O	1H-NMR	[3]
	↓		CD	Urine	Y	1H-NMR	[4]
	↓		UC	Urine	Y	1H-NMR	[4]		DSS (A)	Mouse	Colon	>8-24	1H-NMR	[33]
	↓		IBD	Urine	A, O	1H-NMR	[2]		DSS (A)	Mouse	Spleen	>8-24	1H-NMR	[33]
	↓		UC	Serum	Y, A, O	GC-MS	[5]
	↓		IBD	Urine	A, O	NMR	[21]
Threonine	↓		UC	Rectum tissue	Y, A, O	GC-MS	[8]		DSS (A)	Mouse	Feces	>3-8	1H-NMR	[43]
	↓		UC	Serum	Y, A, O	GC-MS	[5]
Triglyceride	↓		UC	Plasma	A	LC-MS/MS	[24]		TNFΔARE/WT	Mouse	pC	>8-24	1H-NMR	[28]
	↓								TNFΔARE/WT	Mouse	dI	>8-24	1H-NMR	[28]
Trimethylamine	↓		CD	Feces	Y, A, O	1H-NMR	[7]		IL10-/-	Mouse	Plasma	>8-24	1H-NMR	[29]
	↓		UC	Feces	Y, A, O	1H-NMR	[7]
Tryptophan	↓		UC	Serum	Y, A, O	GC-MS	[8]		DSS (A)	Mouse	Serum	>8-24	GC-MS	[22]
	↓		CD	Serum	Y, A, O	GC-MS	[8]		IL10-/-	Mouse	Plasma	>8-24	LC-MS	[37]
	↓		UC	Serum	Y, A, O	GC-MS	[5]		DSS (A)	Mouse	Plasma	>8-24	UPLC-MS	[38]
Tyrosine	↓		CD	Plasma	A, O	1H-NMR	[3]		IL10-/-	Mouse	Plasma	>8-24	1H-NMR	[29]
	↓		UC	Plasma	A, O	1H-NMR	[3]		DSS (A)	Mouse	Serum	>3-8	1H-NMR	[25]
	↓		UC	Rectum tissue	Y, A, O	GC-MS	[8]		Winnie	Mouse	Feces	>8-24	GC-MS	[30]
	↓		UC	Serum	A, O	1H-NMR	[3]		DSS (A)	Mouse	Serum	>8-24	GC-MS	[22]
	↓		UC	Serum	Y, A, O	GC-MS	[5]		DSS (A)	Mouse	Plasma	>8-24	UPLC-MS	[38]

## Sheet: Sorted - Sample type
All metabolites significantly differentiated in IBD vs healthy controls in both humans and animals
			Information from human studies						Information from animal studies
Metabolite	↑ or ↓ in IBD		Disease	Sample type	Age range	Detection platform	Reference		Model	Species	Sample type	Age (weeks)	Detection platform	Reference
Butanal	↑		CD	Breath	A, O	SIFT-MS	[10]		Winnie	Mouse	Feces	>8-24	GC-MS	[30]
Alanine	↓		IBD	Colonic mucosa	A	1H-NMR	[12]		Adoptive transfer	Mouse	Urine	>8-24	1H-NMR	[35]
Alanine	↓		IBD	Colonic mucosa	A	1H-NMR	[12]		DSS (A)	Mouse	Serum	>3-8	1H-NMR	[25]
Alanine	↓		CD	Colonic mucosa	Unknown	Proton MRS	[14]		Adoptive transfer	Mouse	Urine	>8-24	1H-NMR	[35]
Alanine	↓		UC	Colonic mucosa	Unknown	Proton MRS	[14]		Adoptive transfer	Mouse	Urine	>8-24	1H-NMR	[35]
Alanine	↓		CD	Colonic mucosa	Unknown	Proton MRS	[14]		DSS (A)	Mouse	Serum	>3-8	1H-NMR	[25]
Alanine	↓		UC	Colonic mucosa	Unknown	Proton MRS	[14]		DSS (A)	Mouse	Serum	>3-8	1H-NMR	[25]
Glucose	↑		IBD	Colonic mucosa	A	1H-NMR	[12]		KO	Mouse	Urine	>8-24	GC-MS	[12]
Glucose	↑		IBD	Colonic mucosa	A	1H-NMR	[12]		Winnie	Mouse	Feces	>8-24	GC-MS	[30]
Glucose	↑		CD	Colonic mucosa	Unknown	Proton MRS	[14]		KO	Mouse	Urine	>8-24	GC-MS	[12]
Glucose	↑		UC	Colonic mucosa	Unknown	Proton MRS	[14]		KO	Mouse	Urine	>8-24	GC-MS	[12]
Glucose	↑		CD	Colonic mucosa	Unknown	Proton MRS	[14]		Winnie	Mouse	Feces	>8-24	GC-MS	[30]
Glucose	↑		UC	Colonic mucosa	Unknown	Proton MRS	[14]		Winnie	Mouse	Feces	>8-24	GC-MS	[30]
Glutamic acid	↓		CD	Colonic mucosa	Unknown	Proton MRS	[14]		DSS (A)	Mouse	Feces	>3-8	1H-NMR	[43]
Glutamic acid	↓		UC	Colonic mucosa	Unknown	Proton MRS	[14]		DSS (A)	Mouse	Feces	>3-8	1H-NMR	[43]
Glutamine	↓		IBD	Colonic mucosa	A	1H-NMR	[12]		Adoptive transfer	Mouse	Stool	>8-24	1H-NMR	[35]
Glutamine	↓		IBD	Colonic mucosa	A	1H-NMR	[12]		DSS (A)	Mouse	Feces	>3-8	1H-NMR	[43]
Glutamine	↓		IBD	Colonic mucosa	A	1H-NMR	[12]		DSS (A)	Mouse	Liver	>8-24	1H-NMR	[33]
Glutamine	↓		IBD	Colonic mucosa	A	1H-NMR	[12]		DSS (A)	Mouse	Serum	>3-8	1H-NMR	[25]
Glutamine	↓		IBD	Colonic mucosa	A	1H-NMR	[12]		DSS (A)	Mouse	Serum	>8-24	GC-MS	[22]
Glutamine	↓		IBD	Colonic mucosa	A	1H-NMR	[12]		DSS (A)	Mouse	Colon	>8-24	GC-MS	[22]
Glutamine	↓		IBD	Colonic mucosa	A	1H-NMR	[12]		DSS (A)	Mouse	Serum	>8-24	GC-MS	[22]
Glutamine	↓		IBD	Colonic mucosa	A	1H-NMR	[12]		IL10-/-	Mouse	Plasma	>8-24	1H-NMR	[29]
Glutamine	↓		CD	Colonic mucosa	Unknown	Proton MRS	[14]		Adoptive transfer	Mouse	Stool	>8-24	1H-NMR	[35]
Glutamine	↓		UC	Colonic mucosa	Unknown	Proton MRS	[14]		Adoptive transfer	Mouse	Stool	>8-24	1H-NMR	[35]
Glutamine	↓		CD	Colonic mucosa	Unknown	Proton MRS	[14]		DSS (A)	Mouse	Feces	>3-8	1H-NMR	[43]
Glutamine	↓		CD	Colonic mucosa	Unknown	Proton MRS	[14]		DSS (A)	Mouse	Liver	>8-24	1H-NMR	[33]
Glutamine	↓		CD	Colonic mucosa	Unknown	Proton MRS	[14]		DSS (A)	Mouse	Serum	>3-8	1H-NMR	[25]
Glutamine	↓		CD	Colonic mucosa	Unknown	Proton MRS	[14]		DSS (A)	Mouse	Serum	>8-24	GC-MS	[22]
Glutamine	↓		CD	Colonic mucosa	Unknown	Proton MRS	[14]		DSS (A)	Mouse	Colon	>8-24	GC-MS	[22]
Glutamine	↓		CD	Colonic mucosa	Unknown	Proton MRS	[14]		DSS (A)	Mouse	Serum	>8-24	GC-MS	[22]
Glutamine	↓		UC	Colonic mucosa	Unknown	Proton MRS	[14]		DSS (A)	Mouse	Feces	>3-8	1H-NMR	[43]
Glutamine	↓		UC	Colonic mucosa	Unknown	Proton MRS	[14]		DSS (A)	Mouse	Liver	>8-24	1H-NMR	[33]
Glutamine	↓		UC	Colonic mucosa	Unknown	Proton MRS	[14]		DSS (A)	Mouse	Serum	>3-8	1H-NMR	[25]
Glutamine	↓		UC	Colonic mucosa	Unknown	Proton MRS	[14]		DSS (A)	Mouse	Serum	>8-24	GC-MS	[22]
Glutamine	↓		UC	Colonic mucosa	Unknown	Proton MRS	[14]		DSS (A)	Mouse	Colon	>8-24	GC-MS	[22]
Glutamine	↓		UC	Colonic mucosa	Unknown	Proton MRS	[14]		DSS (A)	Mouse	Serum	>8-24	GC-MS	[22]
Glutamine	↓		CD	Colonic mucosa	Unknown	Proton MRS	[14]		IL10-/-	Mouse	Plasma	>8-24	1H-NMR	[29]
Glutamine	↓		UC	Colonic mucosa	Unknown	Proton MRS	[14]		IL10-/-	Mouse	Plasma	>8-24	1H-NMR	[29]
Glycerophosphocholine	↓		IBD	Colonic mucosa	A	1H-NMR	[12]		DSS (A)	Mouse	Colon	>8-24	1H-NMR	[33]
Glycerophosphocholine	↓		CD	Colonic mucosa	Unknown	Proton MRS	[14]		DSS (A)	Mouse	Colon	>8-24	1H-NMR	[33]
Glycerophosphocholine	↓		UC	Colonic mucosa	Unknown	Proton MRS	[14]		DSS (A)	Mouse	Colon	>8-24	1H-NMR	[33]
Inositol	↓		IBD	Colonic mucosa	A	1H-NMR	[12]		T-syn deficiency	Mouse	dC, cecum	>3-8	UPLC/ToF-MS	[26]
Inositol	↓		CD	Colonic mucosa	Unknown	Proton MRS	[14]		T-syn deficiency	Mouse	dC, cecum	>3-8	UPLC/ToF-MS	[26]
Inositol	↓		UC	Colonic mucosa	Unknown	Proton MRS	[14]		T-syn deficiency	Mouse	dC, cecum	>3-8	UPLC/ToF-MS	[26]
Isoleucine	↓		CD	Colonic mucosa	Unknown	Proton MRS	[14]		Winnie	Mouse	Feces	>8-24	GC-MS	[30]
Isoleucine	↓		UC	Colonic mucosa	Unknown	Proton MRS	[14]		Winnie	Mouse	Feces	>8-24	GC-MS	[30]
Lactic acid	↓		IBD	Colonic mucosa	A	1H-NMR	[12]		DSS (A)	Mouse	Serum	>3-8	1H-NMR	[25]
Lactic acid	↓		CD	Colonic mucosa	Unknown	Proton MRS	[14]		DSS (A)	Mouse	Serum	>3-8	1H-NMR	[25]
Lactic acid	↓		UC	Colonic mucosa	Unknown	Proton MRS	[14]		DSS (A)	Mouse	Serum	>3-8	1H-NMR	[25]
Leucine	↓		CD	Colonic mucosa	Unknown	Proton MRS	[14]		IL10-/-	Mouse	Plasma	>8-24	1H-NMR	[29]
Leucine	↓		UC	Colonic mucosa	Unknown	Proton MRS	[14]		IL10-/-	Mouse	Plasma	>8-24	1H-NMR	[29]
Succinic acid	↓		CD	Colonic mucosa	Unknown	Proton MRS	[14]		Adoptive transfer	Mouse	Urine	>8-24	1H-NMR	[35]
Succinic acid	↓		UC	Colonic mucosa	Unknown	Proton MRS	[14]		Adoptive transfer	Mouse	Urine	>8-24	1H-NMR	[35]
Succinic acid	↓		CD	Colonic mucosa	Unknown	Proton MRS	[14]		DSS (A)	Mouse	Serum	>8-24	GC-MS	[22]
Succinic acid	↓		UC	Colonic mucosa	Unknown	Proton MRS	[14]		DSS (A)	Mouse	Serum	>8-24	GC-MS	[22]
Succinic acid	↓		CD	Colonic mucosa	Unknown	Proton MRS	[14]		IL10-/-	Mouse	Urine	>8-24	NMR	[40]
Succinic acid	↓		UC	Colonic mucosa	Unknown	Proton MRS	[14]		IL10-/-	Mouse	Urine	>8-24	NMR	[40]
Acetic acid	↓		CD	Feces	Y, A, O	1H-NMR	[7]		DSS (A)	Mouse	Plasma	>8-24	1H-NMR	[33]
Acetic acid	↓		CD	Feces	Y, A, O	1H-NMR	[7]		DSS (A)	Mouse	Serum	>3-8	1H-NMR	[25]
Acetic acid	↓		UC	Feces	A	GC-MS	[19]		DSS (A)	Mouse	Plasma	>8-24	1H-NMR	[33]
Acetic acid	↓		UC	Feces	A, O	GC-MS	[20]		DSS (A)	Mouse	Plasma	>8-24	1H-NMR	[33]
Acetic acid	↓		UC	Feces	A	GC-MS	[19]		DSS (A)	Mouse	Serum	>3-8	1H-NMR	[25]
Acetic acid	↓		UC	Feces	A, O	GC-MS	[20]		DSS (A)	Mouse	Serum	>3-8	1H-NMR	[25]
Acetylglutamic acid	↓		CD	Feces	Unknown	UPLC/tof-MS	[11]		H. hepaticus	Mouse	Serum	>24	UPLC-ESI-TOF-MS	[41]
Alanine	↑		CD	Feces	A, O	1H-NMR	[6]		DSS (A)	Mouse	Colon	>8-24	GC-MS	[22]
Alanine	↑		CD	Feces	Y, A, O	1H-NMR	[7]		DSS (A)	Mouse	Colon	>8-24	GC-MS	[22]
Alanine	↑		UC	Feces	A, O	1H-NMR	[6]		DSS (A)	Mouse	Colon	>8-24	GC-MS	[22]
Alanine	↑		CD	Feces	A, O	1H-NMR	[6]		KO	Mouse	Plasma	>3-24	1H-NMR	[29]
Alanine	↑		CD	Feces	Y, A, O	1H-NMR	[7]		KO	Mouse	Plasma	>3-24	1H-NMR	[29]
Alanine	↑		UC	Feces	A, O	1H-NMR	[6]		KO	Mouse	Plasma	>3-24	1H-NMR	[29]
Arachidonic acid	↑		CD	Feces	Y, A, O	FT-ICR-MS	[9]		KO	Mouse	dC, cecum	0-3	UPLC/ToF-MS	[26]
Arachidonic acid	↑		CD	Feces	Y, A, O	FT-ICR-MS	[9]		KO	Mouse	dI	>8-24	LC-MS	[28]
Aspartic acid	↓		CD	Feces	A, O	1H-NMR	[6]		DSS (A)	Mouse	Feces	>3-8	1H-NMR	[43]
Butyric acid	↓		CD	Feces	A, O	GC-MS	[20]		DSS (A)	Mouse	Urine	>8-24	1H-NMR	[33]
Butyric acid	↓		UC	Feces	A, O	GC-MS	[20]		DSS (A)	Mouse	Urine	>8-24	1H-NMR	[33]
Butyric acid	↓		CD	Feces	A, O	GC-MS	[20]		TNBS	Rat	Urine	?	UPLC-MS/MS	[32]
Butyric acid	↓		CD	Feces	A, O	GC-MS	[20]		TNBS	Rat	Feces	?	UPLC-MS/MS	[32]
Butyric acid	↓		UC	Feces	A, O	GC-MS	[20]		TNBS	Rat	Urine	?	UPLC-MS/MS	[32]
Butyric acid	↓		UC	Feces	A, O	GC-MS	[20]		TNBS	Rat	Feces	?	UPLC-MS/MS	[32]
Cholic acid	↑		CD	Feces	Unknown	UPLC/tof-MS	[11]		TNBS	Rat	Plasma	?	UPLC-ESI-qTOF-MS	[31]
Glucose	↑		UC	Feces	A, O	1H-NMR	[13]		KO	Mouse	Urine	>8-24	GC-MS	[12]
Glucose	↑		UC	Feces	A, O	1H-NMR	[13]		Winnie	Mouse	Feces	>8-24	GC-MS	[30]
Glutamic acid	↓		CD	Feces	A, O	1H-NMR	[6]		DSS (A)	Mouse	Feces	>3-8	1H-NMR	[43]
Glutamic acid	↑		UC	Feces	Y, A, O	1H-NMR	[7]		DSS (A)	Mouse	Colon	>8-24	GC-MS	[22]
Glycine	↑		CD	Feces	A, O	1H-NMR	[6]		Adoptive transfer	Mouse	Stool	>8-24	1H-NMR	[35]
Glycine	↑		CD	Feces	A, O	1H-NMR	[6]		DSS (A)	Mouse	Colon	>8-24	GC-MS	[36]
Isoleucine	↑		CD	Feces	A, O	1H-NMR	[6]		Adoptive transfer	Mouse	Stool	>8-24	1H-NMR	[35]
Isoleucine	↑		CD	Feces	Y, A, O	1H-NMR	[7]		Adoptive transfer	Mouse	Stool	>8-24	1H-NMR	[35]
Isoleucine	↑		UC	Feces	A, O	1H-NMR	[6]		Adoptive transfer	Mouse	Stool	>8-24	1H-NMR	[35]
Isoleucine	↑		CD	Feces	A, O	1H-NMR	[6]		DSS (A)	Mouse	Colon	>8-24	GC-MS	[22]
Isoleucine	↑		CD	Feces	Y, A, O	1H-NMR	[7]		DSS (A)	Mouse	Colon	>8-24	GC-MS	[22]
Isoleucine	↑		CD	Feces	A, O	1H-NMR	[6]		DSS (A)	Mouse	Serum	>8-24	GC-MS	[22]
Isoleucine	↑		CD	Feces	Y, A, O	1H-NMR	[7]		DSS (A)	Mouse	Serum	>8-24	GC-MS	[22]
Isoleucine	↑		UC	Feces	A, O	1H-NMR	[6]		DSS (A)	Mouse	Colon	>8-24	GC-MS	[22]
Isoleucine	↑		UC	Feces	A, O	1H-NMR	[6]		DSS (A)	Mouse	Serum	>8-24	GC-MS	[22]
Isoleucine	↑		CD	Feces	A, O	1H-NMR	[6]		KO	Mouse	Plasma	>8-24	1H-NMR	[29]
Isoleucine	↑		CD	Feces	Y, A, O	1H-NMR	[7]		KO	Mouse	Plasma	>8-24	1H-NMR	[29]
Isoleucine	↑		UC	Feces	A, O	1H-NMR	[6]		KO	Mouse	Plasma	>8-24	1H-NMR	[29]
Lactic acid	↑		UC	Feces	A, O	1H-NMR	[6]		DSS (A)	Mouse	Colon	>8-24	NMR(1H, 1C, 1P)	[39]
Lactic acid	↑		UC	Feces	A, O	1H-NMR	[6]		KO	Mouse	Plasma	>3-24	1H-NMR	[29]
Leucine	↑		CD	Feces	A, O	1H-NMR	[6]		DSS (A)	Mouse	Serum	>8-24	GC-MS	[22]
Leucine	↑		CD	Feces	Y, A, O	1H-NMR	[7]		DSS (A)	Mouse	Serum	>8-24	GC-MS	[22]
Leucine	↑		CD	Feces	A, O	1H-NMR	[6]		DSS (A)	Mouse	Colon	>8-24	GC-MS	[22]
Leucine	↑		CD	Feces	Y, A, O	1H-NMR	[7]		DSS (A)	Mouse	Colon	>8-24	GC-MS	[22]
Leucine	↑		UC	Feces	A, O	1H-NMR	[6]		DSS (A)	Mouse	Serum	>8-24	GC-MS	[22]
Leucine	↑		UC	Feces	A, O	1H-NMR	[6]		DSS (A)	Mouse	Colon	>8-24	GC-MS	[22]
Linoleic acid	↑		CD	Feces	Y, A, O	FT-ICR-MS	[9]		KO	Mouse	dC, cecum	>3-8	UPLC/ToF-MS	[26]
Lysine	↑		CD	Feces	A, O	1H-NMR	[6]		Adoptive transfer	Mouse	Stool	>8-24	1H-NMR	[35]
Lysine	↑		CD	Feces	Y, A, O	1H-NMR	[7]		Adoptive transfer	Mouse	Stool	>8-24	1H-NMR	[35]
Lysine	↑		UC	Feces	A, O	1H-NMR	[6]		Adoptive transfer	Mouse	Stool	>8-24	1H-NMR	[35]
Lysine	↑		UC	Feces	Y, A, O	1H-NMR	[7]		Adoptive transfer	Mouse	Stool	>8-24	1H-NMR	[35]
Lysine	↑		CD	Feces	A, O	1H-NMR	[6]		DSS (A)	Mouse	Colon	>8-24	1H-NMR	[33]
Lysine	↑		CD	Feces	Y, A, O	1H-NMR	[7]		DSS (A)	Mouse	Colon	>8-24	1H-NMR	[33]
Lysine	↑		CD	Feces	A, O	1H-NMR	[6]		DSS (A)	Mouse	Liver	>8-24	1H-NMR	[33]
Lysine	↑		CD	Feces	Y, A, O	1H-NMR	[7]		DSS (A)	Mouse	Liver	>8-24	1H-NMR	[33]
Lysine	↑		CD	Feces	A, O	1H-NMR	[6]		DSS (A)	Mouse	Plasma	>8-24	1H-NMR	[33]
Lysine	↑		CD	Feces	Y, A, O	1H-NMR	[7]		DSS (A)	Mouse	Plasma	>8-24	1H-NMR	[33]
Lysine	↑		UC	Feces	A, O	1H-NMR	[6]		DSS (A)	Mouse	Colon	>8-24	1H-NMR	[33]
Lysine	↑		UC	Feces	Y, A, O	1H-NMR	[7]		DSS (A)	Mouse	Colon	>8-24	1H-NMR	[33]
Lysine	↑		UC	Feces	A, O	1H-NMR	[6]		DSS (A)	Mouse	Liver	>8-24	1H-NMR	[33]
Lysine	↑		UC	Feces	Y, A, O	1H-NMR	[7]		DSS (A)	Mouse	Liver	>8-24	1H-NMR	[33]
Lysine	↑		UC	Feces	A, O	1H-NMR	[6]		DSS (A)	Mouse	Plasma	>8-24	1H-NMR	[33]
Lysine	↑		UC	Feces	Y, A, O	1H-NMR	[7]		DSS (A)	Mouse	Plasma	>8-24	1H-NMR	[33]
Lysine	↑		CD	Feces	A, O	1H-NMR	[6]		KO	Mouse	Plasma	>3-8	1H-NMR	[29]
Lysine	↑		CD	Feces	Y, A, O	1H-NMR	[7]		KO	Mouse	Plasma	>3-8	1H-NMR	[29]
Lysine	↑		UC	Feces	A, O	1H-NMR	[6]		KO	Mouse	Plasma	>3-8	1H-NMR	[29]
Lysine	↑		UC	Feces	Y, A, O	1H-NMR	[7]		KO	Mouse	Plasma	>3-8	1H-NMR	[29]
Methylamine	↓		CD	Feces	Y, A, O	1H-NMR	[7]		DSS (A)	Mouse	Urine	>8-24	1H-NMR	[33]
Methylamine	↓		UC	Feces	Y, A, O	1H-NMR	[7]		DSS (A)	Mouse	Urine	>8-24	1H-NMR	[33]
Oleic acid	↑		CD	Feces	Y, A, O	FT-ICR-MS	[9]		Winnie	Mouse	Feces	>8-24	GC-MS	[30]
Phenylalanine	↑		CD	Feces	A, O	1H-NMR	[6]		Adoptive transfer	Mouse	Stool	>8-24	1H-NMR	[35]
Phenylalanine	↑		CD	Feces	A, O	1H-NMR	[6]		DSS (A)	Mouse	Plasma	>8-24	1H-NMR	[33]
Phenylalanine	↑		CD	Feces	A, O	1H-NMR	[6]		DSS (A)	Mouse	Colon	>8-24	GC-MS	[22]
Phenylalanine	↑		CD	Feces	A, O	1H-NMR	[6]		DSS (A)	Mouse	Serum	>8-24	GC-MS	[22]
Phenylalanine	↑		CD	Feces	A, O	1H-NMR	[6]		KO	Mouse	Plasma	>3-24	1H-NMR	[29]
Phenylalanine	↑		CD	Feces	A, O	1H-NMR	[6]		Winnie	Mouse	Feces	>8-24	GC-MS	[30]
Taurocholic acid	↑		CD	Feces	Y, A, O	FT-ICR-MS	[9]		KO	Mouse	dC, cecum	>3-8	UPLC/ToF-MS	[26]
Trimethylamine	↓		CD	Feces	Y, A, O	1H-NMR	[7]		IL10-/-	Mouse	Plasma	>8-24	1H-NMR	[29]
Trimethylamine	↓		UC	Feces	Y, A, O	1H-NMR	[7]		IL10-/-	Mouse	Plasma	>8-24	1H-NMR	[29]
Tyrosine	↑		CD	Feces	A, O	1H-NMR	[6]		Adoptive transfer	Mouse	Stool	>8-24	1H-NMR	[35]
Tyrosine	↑		CD	Feces	A, O	1H-NMR	[6]		DSS (A)	Mouse	Colon	>8-24	GC-MS	[22]
Tyrosine	↑		CD	Feces	A, O	1H-NMR	[6]		KO	Mouse	Plasma	>3-8	1H-NMR	[29]
Tyrosine	↑		CD	Feces	Y, A, O	FT-ICR-MS	[9]		Adoptive transfer	Mouse	Stool	>8-24	1H-NMR	[35]
Tyrosine	↑		CD	Feces	Y, A, O	FT-ICR-MS	[9]		DSS (A)	Mouse	Colon	>8-24	GC-MS	[22]
Tyrosine	↑		CD	Feces	Y, A, O	FT-ICR-MS	[9]		KO	Mouse	Plasma	>3-8	1H-NMR	[29]
Valine	↑		CD	Feces	A, O	1H-NMR	[6]		DSS (A)	Mouse	Plasma	>8-24	1H-NMR	[33]
Valine	↑		CD	Feces	Y, A, O	1H-NMR	[7]		DSS (A)	Mouse	Plasma	>8-24	1H-NMR	[33]
Valine	↑		CD	Feces	A, O	1H-NMR	[6]		DSS (A)	Mouse	Colon	>8-24	GC-MS	[22]
Valine	↑		CD	Feces	Y, A, O	1H-NMR	[7]		DSS (A)	Mouse	Colon	>8-24	GC-MS	[22]
Valine	↑		CD	Feces	A, O	1H-NMR	[6]		DSS (A)	Mouse	Serum	>8-24	GC-MS	[22]
Valine	↑		CD	Feces	Y, A, O	1H-NMR	[7]		DSS (A)	Mouse	Serum	>8-24	GC-MS	[22]
Valine	↑		UC	Feces	A, O	1H-NMR	[6]		DSS (A)	Mouse	Plasma	>8-24	1H-NMR	[33]
Valine	↑		UC	Feces	A, O	1H-NMR	[6]		DSS (A)	Mouse	Colon	>8-24	GC-MS	[22]
Valine	↑		UC	Feces	A, O	1H-NMR	[6]		DSS (A)	Mouse	Serum	>8-24	GC-MS	[22]
Arginine	↑		CD	Plasma	A, O	1H-NMR	[3]		DSS (C )	Mouse	Liver	>8-24	LC-qTOF-MS	[27]
Arginine	↑		CD	Plasma	A, O	1H-NMR	[3]		KO	Mouse	Plasma	>3-24	1H-NMR	[29]
Betaine	↓		CD	Plasma	A, O	1H-NMR	[3]		DSS (A)	Mouse	Colon	>8-24	NMR(1H, 1C, 1P)	[39]
Betaine	↓		CD	Plasma	A, O	1H-NMR	[3]		DSS (A)	Mouse	Serum	>3-8	1H-NMR	[25]
Betaine	↓		UC	Plasma	A, O	1H-NMR	[3]		DSS (A)	Mouse	Colon	>8-24	NMR(1H, 1C, 1P)	[39]
Betaine	↓		UC	Plasma	A, O	1H-NMR	[3]		DSS (A)	Mouse	Serum	>3-8	1H-NMR	[25]
Creatine	↑		CD	Plasma	A, O	1H-NMR	[3]		DSS (A)	Mouse	Serum	>3-8	1H-NMR	[25]
Creatine	↑		UC	Plasma	A, O	1H-NMR	[3]		DSS (A)	Mouse	Serum	>3-8	1H-NMR	[25]
Creatine	↑		CD	Plasma	A, O	1H-NMR	[3]		KO	Mouse	Plasma	>3-8	1H-NMR	[29]
Creatine	↑		UC	Plasma	A, O	1H-NMR	[3]		KO	Mouse	Plasma	>3-8	1H-NMR	[29]
Glucose	↓		CD	Plasma	A, O	1H-NMR	[3]		DSS (A)	Mouse	Plasma	>8-24	1H-NMR	[33]
Glucose	↓		CD	Plasma	A, O	1H-NMR	[3]		DSS (A)	Mouse	Liver	>8-24	1H-NMR	[33]
Glucose	↓		CD	Plasma	A, O	1H-NMR	[3]		DSS (A)	Mouse	Serum	>8-24	GC-MS	[36]
Glucose	↓		CD	Plasma	A, O	1H-NMR	[3]		DSS (A)	Mouse	Serum	>3-8	1H-NMR	[25]
Glucose	↓		CD	Plasma	A, O	1H-NMR	[3]		IL10-/-	Mouse	Urine	>3-24	GC-MS	[37]
Glucose	↓		CD	Plasma	A, O	1H-NMR	[3]		IL10-/-	Mouse	Urine	>3-24	GC-MS	[12]
Glucose	↓		CD	Plasma	A, O	1H-NMR	[3]		IL10-/-	Mouse	Plasma	0-3	1H-NMR	[29]
Glucose	↓		CD	Plasma	A, O	1H-NMR	[3]		IL10-/-	Mouse	Plasma	>8-24	1H-NMR	[29]
Glutamine	↓		CD	Plasma	A, O	1H-NMR	[3]		Adoptive transfer	Mouse	Stool	>8-24	1H-NMR	[35]
Glutamine	↓		CD	Plasma	A, O	1H-NMR	[3]		DSS (A)	Mouse	Feces	>3-8	1H-NMR	[43]
Glutamine	↓		CD	Plasma	A, O	1H-NMR	[3]		DSS (A)	Mouse	Liver	>8-24	1H-NMR	[33]
Glutamine	↓		CD	Plasma	A, O	1H-NMR	[3]		DSS (A)	Mouse	Serum	>3-8	1H-NMR	[25]
Glutamine	↓		CD	Plasma	A, O	1H-NMR	[3]		DSS (A)	Mouse	Serum	>8-24	GC-MS	[22]
Glutamine	↓		CD	Plasma	A, O	1H-NMR	[3]		DSS (A)	Mouse	Colon	>8-24	GC-MS	[22]
Glutamine	↓		CD	Plasma	A, O	1H-NMR	[3]		DSS (A)	Mouse	Serum	>8-24	GC-MS	[22]
Glutamine	↓		CD	Plasma	A, O	1H-NMR	[3]		IL10-/-	Mouse	Plasma	>8-24	1H-NMR	[29]
Glycerol	↑		CD	Plasma	A, O	1H-NMR	[3]		DSS (A)	Mouse	Plasma	>8-24	1H-NMR	[33]
Glycerol	↑		CD	Plasma	A, O	1H-NMR	[3]		Winnie	Mouse	Feces	>8-24	GC-MS	[30]
Isoleucine	↑		CD	Plasma	A, O	1H-NMR	[3]		Adoptive transfer	Mouse	Stool	>8-24	1H-NMR	[35]
Isoleucine	↑		UC	Plasma	A, O	1H-NMR	[3]		Adoptive transfer	Mouse	Stool	>8-24	1H-NMR	[35]
Isoleucine	↑		CD	Plasma	A, O	1H-NMR	[3]		DSS (A)	Mouse	Colon	>8-24	GC-MS	[22]
Isoleucine	↑		CD	Plasma	A, O	1H-NMR	[3]		DSS (A)	Mouse	Serum	>8-24	GC-MS	[22]
Isoleucine	↑		UC	Plasma	A, O	1H-NMR	[3]		DSS (A)	Mouse	Colon	>8-24	GC-MS	[22]
Isoleucine	↑		UC	Plasma	A, O	1H-NMR	[3]		DSS (A)	Mouse	Serum	>8-24	GC-MS	[22]
Isoleucine	↑		CD	Plasma	A, O	1H-NMR	[3]		KO	Mouse	Plasma	>8-24	1H-NMR	[29]
Isoleucine	↑		UC	Plasma	A, O	1H-NMR	[3]		KO	Mouse	Plasma	>8-24	1H-NMR	[29]
Lactic acid	↑		CD	Plasma	A, O	1H-NMR	[3]		DSS (A)	Mouse	Colon	>8-24	NMR(1H, 1C, 1P)	[39]
Lactic acid	↑		CD	Plasma	A, O	1H-NMR	[3]		KO	Mouse	Plasma	>3-24	1H-NMR	[29]
Leucine	↓		UC	Plasma	A, O	1H-NMR	[3]		IL10-/-	Mouse	Plasma	>8-24	1H-NMR	[29]
Lysine	↑		CD	Plasma	A, O	1H-NMR	[3]		Adoptive transfer	Mouse	Stool	>8-24	1H-NMR	[35]
Lysine	↑		UC	Plasma	A, O	1H-NMR	[3]		Adoptive transfer	Mouse	Stool	>8-24	1H-NMR	[35]
Lysine	↑		CD	Plasma	A, O	1H-NMR	[3]		DSS (A)	Mouse	Colon	>8-24	1H-NMR	[33]
Lysine	↑		CD	Plasma	A, O	1H-NMR	[3]		DSS (A)	Mouse	Liver	>8-24	1H-NMR	[33]
Lysine	↑		CD	Plasma	A, O	1H-NMR	[3]		DSS (A)	Mouse	Plasma	>8-24	1H-NMR	[33]
Lysine	↑		UC	Plasma	A, O	1H-NMR	[3]		DSS (A)	Mouse	Colon	>8-24	1H-NMR	[33]
Lysine	↑		UC	Plasma	A, O	1H-NMR	[3]		DSS (A)	Mouse	Liver	>8-24	1H-NMR	[33]
Lysine	↑		UC	Plasma	A, O	1H-NMR	[3]		DSS (A)	Mouse	Plasma	>8-24	1H-NMR	[33]
Lysine	↑		CD	Plasma	A, O	1H-NMR	[3]		KO	Mouse	Plasma	>3-8	1H-NMR	[29]
Lysine	↑		UC	Plasma	A, O	1H-NMR	[3]		KO	Mouse	Plasma	>3-8	1H-NMR	[29]
Mannose	↑		CD	Plasma	A, O	1H-NMR	[3]		DSS (A)	Mouse	Serum	>3-8	1H-NMR	[25]
Mannose	↑		UC	Plasma	A, O	1H-NMR	[3]		DSS (A)	Mouse	Serum	>3-8	1H-NMR	[25]
Succinic acid	↓		CD	Plasma	A, O	1H-NMR	[3]		Adoptive transfer	Mouse	Urine	>8-24	1H-NMR	[35]
Succinic acid	↓		CD	Plasma	A, O	1H-NMR	[3]		DSS (A)	Mouse	Serum	>8-24	GC-MS	[22]
Succinic acid	↓		CD	Plasma	A, O	1H-NMR	[3]		IL10-/-	Mouse	Urine	>8-24	NMR	[40]
Triglyceride	↓		UC	Plasma	A	LC-MS/MS	[24]		TNFΔARE/WT	Mouse	pC	>8-24	1H-NMR	[28]
Triglyceride	↓		UC	Plasma	A	LC-MS/MS	[24]		TNFΔARE/WT	Mouse	dI	>8-24	1H-NMR	[28]
Tyrosine	↓		CD	Plasma	A, O	1H-NMR	[3]		DSS (A)	Mouse	Serum	>3-8	1H-NMR	[25]
Tyrosine	↓		CD	Plasma	A, O	1H-NMR	[3]		DSS (A)	Mouse	Serum	>8-24	GC-MS	[22]
Tyrosine	↓		CD	Plasma	A, O	1H-NMR	[3]		DSS (A)	Mouse	Plasma	>8-24	UPLC-MS	[38]
Tyrosine	↓		UC	Plasma	A, O	1H-NMR	[3]		DSS (A)	Mouse	Serum	>3-8	1H-NMR	[25]
Tyrosine	↓		UC	Plasma	A, O	1H-NMR	[3]		DSS (A)	Mouse	Serum	>8-24	GC-MS	[22]
Tyrosine	↓		UC	Plasma	A, O	1H-NMR	[3]		DSS (A)	Mouse	Plasma	>8-24	UPLC-MS	[38]
Tyrosine	↓		CD	Plasma	A, O	1H-NMR	[3]		IL10-/-	Mouse	Plasma	>8-24	1H-NMR	[29]
Tyrosine	↓		UC	Plasma	A, O	1H-NMR	[3]		IL10-/-	Mouse	Plasma	>8-24	1H-NMR	[29]
Tyrosine	↓		CD	Plasma	A, O	1H-NMR	[3]		Winnie	Mouse	Feces	>8-24	GC-MS	[30]
Tyrosine	↓		UC	Plasma	A, O	1H-NMR	[3]		Winnie	Mouse	Feces	>8-24	GC-MS	[30]
Alanine	↓		UC	Rectum tissue	Y, A, O	GC-MS	[8]		Adoptive transfer	Mouse	Urine	>8-24	1H-NMR	[35]
Alanine	↓		UC	Rectum tissue	Y, A, O	GC-MS	[8]		DSS (A)	Mouse	Serum	>3-8	1H-NMR	[25]
Citric acid	↓		UC	Rectum tissue	Y, A, O	GC-MS	[8]		DSS (A)	Mouse	Serum	>3-8	1H-NMR	[25]
Citric acid	↓		UC	Rectum tissue	Y, A, O	GC-MS	[8]		DSS (A)	Mouse	Serum	>8-24	GC-MS	[22]
Citric acid	↓		UC	Rectum tissue	Y, A, O	GC-MS	[8]		DSS (A)	Mouse	Plasma	>8-24	UPLC-MS	[38]
Citric acid	↓		UC	Rectum tissue	Y, A, O	GC-MS	[8]		DSS (A)	Mouse	Serum	>8-24	GC-MS	[22]
Citric acid	↓		UC	Rectum tissue	Y, A, O	GC-MS	[8]		H. hepaticus	Mouse	Serum	>8-24	UPLC-ESI-TOF-MS	[41]
Citric acid	↓		UC	Rectum tissue	Y, A, O	GC-MS	[8]		H. hepaticus	Mouse	Serum	>24	UPLC-ESI-TOF-MS	[41]
Citric acid	↓		UC	Rectum tissue	Y, A, O	GC-MS	[8]		IL10-/-	Mouse	Urine	>8-24	NMR	[40]
Fumaric acid	↓		UC	Rectum tissue	Y, A, O	GC-MS	[8]		DSS (A)	Mouse	Liver	>8-24	1H-NMR	[33]
Fumaric acid	↓		UC	Rectum tissue	Y, A, O	GC-MS	[8]		DSS (A)	Mouse	Serum	>3-8	1H-NMR	[25]
Fumaric acid	↓		UC	Rectum tissue	Y, A, O	GC-MS	[8]		DSS (A)	Mouse	Serum	>8-24	GC-MS	[22]
Fumaric acid	↓		UC	Rectum tissue	Y, A, O	GC-MS	[8]		IL10-/-	Mouse	Urine	>8-24	NMR	[40]
Fumaric acid	↓		UC	Rectum tissue	Y, A, O	GC-MS	[8]		IL10-/-	Mouse	Plasma	0-3	1H-NMR	[29]
Glutamic acid	↓		UC	Rectum tissue	Y, A, O	GC-MS	[8]		DSS (A)	Mouse	Feces	>3-8	1H-NMR	[43]
Glutamine	↓		UC	Rectum tissue	Y, A, O	GC-MS	[8]		Adoptive transfer	Mouse	Stool	>8-24	1H-NMR	[35]
Glutamine	↓		UC	Rectum tissue	Y, A, O	GC-MS	[8]		DSS (A)	Mouse	Feces	>3-8	1H-NMR	[43]
Glutamine	↓		UC	Rectum tissue	Y, A, O	GC-MS	[8]		DSS (A)	Mouse	Liver	>8-24	1H-NMR	[33]
Glutamine	↓		UC	Rectum tissue	Y, A, O	GC-MS	[8]		DSS (A)	Mouse	Serum	>3-8	1H-NMR	[25]
Glutamine	↓		UC	Rectum tissue	Y, A, O	GC-MS	[8]		DSS (A)	Mouse	Serum	>8-24	GC-MS	[22]
Glutamine	↓		UC	Rectum tissue	Y, A, O	GC-MS	[8]		DSS (A)	Mouse	Colon	>8-24	GC-MS	[22]
Glutamine	↓		UC	Rectum tissue	Y, A, O	GC-MS	[8]		DSS (A)	Mouse	Serum	>8-24	GC-MS	[22]
Glutamine	↓		UC	Rectum tissue	Y, A, O	GC-MS	[8]		IL10-/-	Mouse	Plasma	>8-24	1H-NMR	[29]
Glycine	↓		UC	Rectum tissue	Y, A, O	GC-MS	[8]		DSS (A)	Mouse	Serum	>3-8	1H-NMR	[25]
Glycine	↓		UC	Rectum tissue	Y, A, O	GC-MS	[8]		DSS (A)	Mouse	Serum	>8-24	GC-MS	[22]
Glycine	↓		UC	Rectum tissue	Y, A, O	GC-MS	[8]		Winnie	Mouse	Feces	>8-24	GC-MS	[30]
Isocitric acid	↓		UC	Rectum tissue	Y, A, O	GC-MS	[8]		DSS (A)	Mouse	Serum	>8-24	GC-MS	[22]
Isocitric acid	↓		UC	Rectum tissue	Y, A, O	GC-MS	[8]		IL10-/-	Mouse	Urine	>3-24	GC-MS	[37]
Isocitric acid	↓		UC	Rectum tissue	Y, A, O	GC-MS	[8]		IL10-/-	Mouse	Urine	>3-24	GC-MS	[12]
Isoleucine	↓		UC	Rectum tissue	Y, A, O	GC-MS	[8]		Winnie	Mouse	Feces	>8-24	GC-MS	[30]
Leucine	↓		UC	Rectum tissue	Y, A, O	GC-MS	[8]		IL10-/-	Mouse	Plasma	>8-24	1H-NMR	[29]
Lysine	↓		UC	Rectum tissue	Y, A, O	GC-MS	[8]		DSS (A)	Mouse	Feces	>3-8	1H-NMR	[43]
Malic acid	↓		UC	Rectum tissue	Y, A, O	GC-MS	[8]		DSS (A)	Mouse	Serum	>8-24	GC-MS	[22]
Methionine	↓		UC	Rectum tissue	Y, A, O	GC-MS	[8]		DSS (A)	Mouse	Serum	>3-8	1H-NMR	[25]
Methionine	↓		UC	Rectum tissue	Y, A, O	GC-MS	[8]		IL10-/-	Mouse	Plasma	>8-24	1H-NMR	[29]
Proline	↓		UC	Rectum tissue	Y, A, O	GC-MS	[8]		Adoptive transfer	Mouse	Urine	>8-24	1H-NMR	[35]
Proline	↓		UC	Rectum tissue	Y, A, O	GC-MS	[8]		DSS (A)	Mouse	Serum	>3-8	1H-NMR	[25]
Succinic acid	↓		UC	Rectum tissue	Y, A, O	GC-MS	[8]		Adoptive transfer	Mouse	Urine	>8-24	1H-NMR	[35]
Succinic acid	↓		UC	Rectum tissue	Y, A, O	GC-MS	[8]		DSS (A)	Mouse	Serum	>8-24	GC-MS	[22]
Succinic acid	↓		UC	Rectum tissue	Y, A, O	GC-MS	[8]		IL10-/-	Mouse	Urine	>8-24	NMR	[40]
Threonine	↓		UC	Rectum tissue	Y, A, O	GC-MS	[8]		DSS (A)	Mouse	Feces	>3-8	1H-NMR	[43]
Tyrosine	↓		UC	Rectum tissue	Y, A, O	GC-MS	[8]		DSS (A)	Mouse	Serum	>3-8	1H-NMR	[25]
Tyrosine	↓		UC	Rectum tissue	Y, A, O	GC-MS	[8]		DSS (A)	Mouse	Serum	>8-24	GC-MS	[22]
Tyrosine	↓		UC	Rectum tissue	Y, A, O	GC-MS	[8]		DSS (A)	Mouse	Plasma	>8-24	UPLC-MS	[38]
Tyrosine	↓		UC	Rectum tissue	Y, A, O	GC-MS	[8]		IL10-/-	Mouse	Plasma	>8-24	1H-NMR	[29]
Tyrosine	↓		UC	Rectum tissue	Y, A, O	GC-MS	[8]		Winnie	Mouse	Feces	>8-24	GC-MS	[30]
3-Hydroxybutyric acid	↑		IBD	Serum	A, O	1H-NMR	[2]		DSS (A)	Mouse	Serum	>3-8	1H-NMR	[25]
3-Hydroxybutyric acid	↑		IBD	Serum	A, O	1H-NMR	[2]		DSS (A)	Mouse	Serum	>8-24	GC-MS	[22]
3-Hydroxybutyric acid	↑		UC	Serum	A, O	1H-NMR	[1]		DSS (A)	Mouse	Serum	>3-8	1H-NMR	[25]
3-Hydroxybutyric acid	↑		UC	Serum	A, O	1H-NMR	[1]		DSS (A)	Mouse	Serum	>8-24	GC-MS	[22]
4-Hydroxybenzoic acid	↑		UC	Serum	Y, A, O	GC-MS	[5]		DSS (A)	Mouse	Colon	>8-24	GC-MS	[22]
4-Hydroxybenzoic acid	↑		UC	Serum	Y, A, O	GC-MS	[5]		DSS (A)	Mouse	Serum	>8-24	GC-MS	[22]
Acetic acid	↓		CD	Serum	A, O	1H-NMR	[3]		DSS (A)	Mouse	Plasma	>8-24	1H-NMR	[33]
Acetic acid	↓		CD	Serum	A, O	1H-NMR	[3]		DSS (A)	Mouse	Serum	>3-8	1H-NMR	[25]
Acetic acid	↓		UC	Serum	A, O	1H-NMR	[3]		DSS (A)	Mouse	Plasma	>8-24	1H-NMR	[33]
Acetic acid	↓		UC	Serum	A, O	1H-NMR	[3]		DSS (A)	Mouse	Serum	>3-8	1H-NMR	[25]
Acetoacetic acid	↑		IBD	Serum	A, O	1H-NMR	[2]		DSS (A)	Mouse	Serum	>3-8	1H-NMR	[25]
Acetylaspartic acid	↑		UC	Serum	Y, A, O	GC-MS	[5]		KO	Mouse	dC, cecum	0-3	UPLC/ToF-MS	[26]
Acetylcarnitine	↓		UC	Serum	A, O	1H-NMR	[3]		DSS (C )	Mouse	Spleen	>8-24	LC-qTOF-MS	[27]
Aconitic acid	↓		UC	Serum	Y, A, O	GC-MS	[5]		IL10-/-	Mouse	Urine	>3-8	GC-MS	[37]
Aconitic acid	↓		UC	Serum	Y, A, O	GC-MS	[5]		IL10-/-	Mouse	Urine	>8-24	GC-MS	[37]
Aconitic acid	↓		UC	Serum	Y, A, O	GC-MS	[5]		IL10-/-	Mouse	Urine	>3-8	GC-MS	[12]
Aconitic acid	↓		UC	Serum	Y, A, O	GC-MS	[5]		IL10-/-	Mouse	Urine	>8-24	GC-MS	[12]
Alanine	↑		CD	Serum	Y, A, O	GC-MS	[8]		DSS (A)	Mouse	Colon	>8-24	GC-MS	[22]
Alanine	↑		CD	Serum	Y, A, O	GC-MS	[8]		KO	Mouse	Plasma	>3-24	1H-NMR	[29]
Arginine	↑		CD	Serum	A, O	1H-NMR	[3]		DSS (C )	Mouse	Liver	>8-24	LC-qTOF-MS	[27]
Arginine	↑		CD	Serum	A, O	1H-NMR	[3]		KO	Mouse	Plasma	>3-24	1H-NMR	[29]
Aspartic acid	↓		UC	Serum	Y, A, O	GC-MS	[5]		DSS (A)	Mouse	Feces	>3-8	1H-NMR	[43]
Citric acid	↓		CD	Serum	A, O	1H-NMR	[3]		DSS (A)	Mouse	Serum	>3-8	1H-NMR	[25]
Citric acid	↓		CD	Serum	A, O	1H-NMR	[3]		DSS (A)	Mouse	Serum	>8-24	GC-MS	[22]
Citric acid	↓		CD	Serum	A, O	1H-NMR	[3]		DSS (A)	Mouse	Plasma	>8-24	UPLC-MS	[38]
Citric acid	↓		CD	Serum	A, O	1H-NMR	[3]		DSS (A)	Mouse	Serum	>8-24	GC-MS	[22]
Citric acid	↓		UC	Serum	A, O	1H-NMR	[3]		DSS (A)	Mouse	Serum	>3-8	1H-NMR	[25]
Citric acid	↓		UC	Serum	Y, A, O	GC-MS	[5]		DSS (A)	Mouse	Serum	>3-8	1H-NMR	[25]
Citric acid	↓		UC	Serum	A, O	1H-NMR	[3]		DSS (A)	Mouse	Serum	>8-24	GC-MS	[22]
Citric acid	↓		UC	Serum	Y, A, O	GC-MS	[5]		DSS (A)	Mouse	Serum	>8-24	GC-MS	[22]
Citric acid	↓		UC	Serum	A, O	1H-NMR	[3]		DSS (A)	Mouse	Plasma	>8-24	UPLC-MS	[38]
Citric acid	↓		UC	Serum	Y, A, O	GC-MS	[5]		DSS (A)	Mouse	Plasma	>8-24	UPLC-MS	[38]
Citric acid	↓		UC	Serum	A, O	1H-NMR	[3]		DSS (A)	Mouse	Serum	>8-24	GC-MS	[22]
Citric acid	↓		UC	Serum	Y, A, O	GC-MS	[5]		DSS (A)	Mouse	Serum	>8-24	GC-MS	[22]
Citric acid	↓		CD	Serum	A, O	1H-NMR	[3]		H. hepaticus	Mouse	Serum	>8-24	UPLC-ESI-TOF-MS	[41]
Citric acid	↓		CD	Serum	A, O	1H-NMR	[3]		H. hepaticus	Mouse	Serum	>24	UPLC-ESI-TOF-MS	[41]
Citric acid	↓		UC	Serum	A, O	1H-NMR	[3]		H. hepaticus	Mouse	Serum	>8-24	UPLC-ESI-TOF-MS	[41]
Citric acid	↓		UC	Serum	Y, A, O	GC-MS	[5]		H. hepaticus	Mouse	Serum	>8-24	UPLC-ESI-TOF-MS	[41]
Citric acid	↓		UC	Serum	A, O	1H-NMR	[3]		H. hepaticus	Mouse	Serum	>24	UPLC-ESI-TOF-MS	[41]
Citric acid	↓		UC	Serum	Y, A, O	GC-MS	[5]		H. hepaticus	Mouse	Serum	>24	UPLC-ESI-TOF-MS	[41]
Citric acid	↓		CD	Serum	A, O	1H-NMR	[3]		IL10-/-	Mouse	Urine	>8-24	NMR	[40]
Citric acid	↓		UC	Serum	A, O	1H-NMR	[3]		IL10-/-	Mouse	Urine	>8-24	NMR	[40]
Citric acid	↓		UC	Serum	Y, A, O	GC-MS	[5]		IL10-/-	Mouse	Urine	>8-24	NMR	[40]
Creatine	↑		UC	Serum	A, O	1H-NMR	[3]		DSS (A)	Mouse	Serum	>3-8	1H-NMR	[25]
Creatine	↓		IBD	Serum	A, O	1H-NMR	[2]		IL10-/-	Mouse	Plasma	>8-24	1H-NMR	[29]
Creatine	↑		UC	Serum	A, O	1H-NMR	[3]		KO	Mouse	Plasma	>3-8	1H-NMR	[29]
Dimethylamine	↑		IBD	Serum	A, O	1H-NMR	[2]		TNBS	Rat	Urine	?	UPLC-MS/MS	[32]
Ethylmalonic acid	↑		UC	Serum	Y, A, O	GC-MS	[5]		DSS (A)	Mouse	Colon	>8-24	GC-MS	[22]
Fructose	↑		UC	Serum	Y, A, O	GC-MS	[5]		Winnie	Mouse	Feces	>8-24	GC-MS	[30]
Fumaric acid	↑		CD	Serum	Y, A, O	GC-MS	[8]		DSS (A)	Mouse	Urine	>8-24	1H-NMR	[33]
Fumaric acid	↑		UC	Serum	Y, A, O	GC-MS	[8]		DSS (A)	Mouse	Urine	>8-24	1H-NMR	[33]
Fumaric acid	↓		UC	Serum	Y, A, O	GC-MS	[5]		DSS (A)	Mouse	Liver	>8-24	1H-NMR	[33]
Fumaric acid	↓		UC	Serum	Y, A, O	GC-MS	[5]		DSS (A)	Mouse	Serum	>3-8	1H-NMR	[25]
Fumaric acid	↓		UC	Serum	Y, A, O	GC-MS	[5]		DSS (A)	Mouse	Serum	>8-24	GC-MS	[22]
Fumaric acid	↓		UC	Serum	Y, A, O	GC-MS	[5]		DSS (A)	Mouse	Liver	>8-24	1H-NMR	[33]
Fumaric acid	↓		UC	Serum	Y, A, O	GC-MS	[5]		DSS (A)	Mouse	Serum	>3-8	1H-NMR	[25]
Fumaric acid	↓		UC	Serum	Y, A, O	GC-MS	[5]		DSS (A)	Mouse	Serum	>8-24	GC-MS	[22]
Fumaric acid	↓		UC	Serum	Y, A, O	GC-MS	[5]		DSS (A)	Mouse	Liver	>8-24	1H-NMR	[33]
Fumaric acid	↓		UC	Serum	Y, A, O	GC-MS	[5]		DSS (A)	Mouse	Serum	>3-8	1H-NMR	[25]
Fumaric acid	↓		UC	Serum	Y, A, O	GC-MS	[5]		DSS (A)	Mouse	Serum	>8-24	GC-MS	[22]
Fumaric acid	↓		UC	Serum	Y, A, O	GC-MS	[5]		IL10-/-	Mouse	Urine	>8-24	NMR	[40]
Fumaric acid	↓		UC	Serum	Y, A, O	GC-MS	[5]		IL10-/-	Mouse	Plasma	0-3	1H-NMR	[29]
Fumaric acid	↓		UC	Serum	Y, A, O	GC-MS	[5]		IL10-/-	Mouse	Urine	>8-24	NMR	[40]
Fumaric acid	↓		UC	Serum	Y, A, O	GC-MS	[5]		IL10-/-	Mouse	Plasma	0-3	1H-NMR	[29]
Fumaric acid	↓		UC	Serum	Y, A, O	GC-MS	[5]		IL10-/-	Mouse	Urine	>8-24	NMR	[40]
Fumaric acid	↓		UC	Serum	Y, A, O	GC-MS	[5]		IL10-/-	Mouse	Plasma	0-3	1H-NMR	[29]
Fumaric acid	↑		CD	Serum	Y, A, O	GC-MS	[8]		KO	Mouse	Plasma	>3-8	1H-NMR	[29]
Fumaric acid	↑		UC	Serum	Y, A, O	GC-MS	[8]		KO	Mouse	Plasma	>3-8	1H-NMR	[29]
Glucose	↑		UC	Serum	Y, A, O	GC-MS	[5]		KO	Mouse	Urine	>8-24	GC-MS	[12]
Glucose	↑		UC	Serum	A, O	1H-NMR	[3]		KO	Mouse	Urine	>8-24	GC-MS	[12]
Glucose	↑		UC	Serum	A, O	1H-NMR	[1]		KO	Mouse	Urine	>8-24	GC-MS	[12]
Glucose	↑		UC	Serum	Y, A, O	GC-MS	[5]		Winnie	Mouse	Feces	>8-24	GC-MS	[30]
Glucose	↑		UC	Serum	A, O	1H-NMR	[3]		Winnie	Mouse	Feces	>8-24	GC-MS	[30]
Glucose	↑		UC	Serum	A, O	1H-NMR	[1]		Winnie	Mouse	Feces	>8-24	GC-MS	[30]
Glutamic acid	↑		UC	Serum	Y, A, O	GC-MS	[5]		DSS (A)	Mouse	Colon	>8-24	GC-MS	[22]
Glutamic acid	↓		UC	Serum	Y, A, O	GC-MS	[5]		DSS (A)	Mouse	Feces	>3-8	1H-NMR	[43]
Glutamine	↓		CD	Serum	Y, A, O	GC-MS	[8]		Adoptive transfer	Mouse	Stool	>8-24	1H-NMR	[35]
Glutamine	↓		UC	Serum	Y, A, O	GC-MS	[5]		Adoptive transfer	Mouse	Stool	>8-24	1H-NMR	[35]
Glutamine	↓		UC	Serum	A, O	GC-MS	[22]		Adoptive transfer	Mouse	Stool	>8-24	1H-NMR	[35]
Glutamine	↓		UC	Serum	Y, A, O	GC-MS	[8]		Adoptive transfer	Mouse	Stool	>8-24	1H-NMR	[35]
Glutamine	↓		CD	Serum	Y, A, O	GC-MS	[8]		DSS (A)	Mouse	Feces	>3-8	1H-NMR	[43]
Glutamine	↓		CD	Serum	Y, A, O	GC-MS	[8]		DSS (A)	Mouse	Liver	>8-24	1H-NMR	[33]
Glutamine	↓		CD	Serum	Y, A, O	GC-MS	[8]		DSS (A)	Mouse	Serum	>3-8	1H-NMR	[25]
Glutamine	↓		CD	Serum	Y, A, O	GC-MS	[8]		DSS (A)	Mouse	Serum	>8-24	GC-MS	[22]
Glutamine	↓		CD	Serum	Y, A, O	GC-MS	[8]		DSS (A)	Mouse	Colon	>8-24	GC-MS	[22]
Glutamine	↓		CD	Serum	Y, A, O	GC-MS	[8]		DSS (A)	Mouse	Serum	>8-24	GC-MS	[22]
Glutamine	↓		UC	Serum	Y, A, O	GC-MS	[5]		DSS (A)	Mouse	Feces	>3-8	1H-NMR	[43]
Glutamine	↓		UC	Serum	A, O	GC-MS	[22]		DSS (A)	Mouse	Feces	>3-8	1H-NMR	[43]
Glutamine	↓		UC	Serum	Y, A, O	GC-MS	[8]		DSS (A)	Mouse	Feces	>3-8	1H-NMR	[43]
Glutamine	↓		UC	Serum	Y, A, O	GC-MS	[5]		DSS (A)	Mouse	Liver	>8-24	1H-NMR	[33]
Glutamine	↓		UC	Serum	A, O	GC-MS	[22]		DSS (A)	Mouse	Liver	>8-24	1H-NMR	[33]
Glutamine	↓		UC	Serum	Y, A, O	GC-MS	[8]		DSS (A)	Mouse	Liver	>8-24	1H-NMR	[33]
Glutamine	↓		UC	Serum	Y, A, O	GC-MS	[5]		DSS (A)	Mouse	Serum	>3-8	1H-NMR	[25]
Glutamine	↓		UC	Serum	A, O	GC-MS	[22]		DSS (A)	Mouse	Serum	>3-8	1H-NMR	[25]
Glutamine	↓		UC	Serum	Y, A, O	GC-MS	[8]		DSS (A)	Mouse	Serum	>3-8	1H-NMR	[25]
Glutamine	↓		UC	Serum	Y, A, O	GC-MS	[5]		DSS (A)	Mouse	Serum	>8-24	GC-MS	[22]
Glutamine	↓		UC	Serum	A, O	GC-MS	[22]		DSS (A)	Mouse	Serum	>8-24	GC-MS	[22]
Glutamine	↓		UC	Serum	Y, A, O	GC-MS	[8]		DSS (A)	Mouse	Serum	>8-24	GC-MS	[22]
Glutamine	↓		UC	Serum	Y, A, O	GC-MS	[5]		DSS (A)	Mouse	Colon	>8-24	GC-MS	[22]
Glutamine	↓		UC	Serum	A, O	GC-MS	[22]		DSS (A)	Mouse	Colon	>8-24	GC-MS	[22]
Glutamine	↓		UC	Serum	Y, A, O	GC-MS	[8]		DSS (A)	Mouse	Colon	>8-24	GC-MS	[22]
Glutamine	↓		UC	Serum	Y, A, O	GC-MS	[5]		DSS (A)	Mouse	Serum	>8-24	GC-MS	[22]
Glutamine	↓		UC	Serum	A, O	GC-MS	[22]		DSS (A)	Mouse	Serum	>8-24	GC-MS	[22]
Glutamine	↓		UC	Serum	Y, A, O	GC-MS	[8]		DSS (A)	Mouse	Serum	>8-24	GC-MS	[22]
Glutamine	↓		CD	Serum	Y, A, O	GC-MS	[8]		IL10-/-	Mouse	Plasma	>8-24	1H-NMR	[29]
Glutamine	↓		UC	Serum	Y, A, O	GC-MS	[5]		IL10-/-	Mouse	Plasma	>8-24	1H-NMR	[29]
Glutamine	↓		UC	Serum	A, O	GC-MS	[22]		IL10-/-	Mouse	Plasma	>8-24	1H-NMR	[29]
Glutamine	↓		UC	Serum	Y, A, O	GC-MS	[8]		IL10-/-	Mouse	Plasma	>8-24	1H-NMR	[29]
Glycerol	↑		UC	Serum	Y, A, O	GC-MS	[5]		DSS (A)	Mouse	Plasma	>8-24	1H-NMR	[33]
Glycerol	↑		UC	Serum	Y, A, O	GC-MS	[5]		Winnie	Mouse	Feces	>8-24	GC-MS	[30]
Glycine	↑		CD	Serum	A, O	1H-NMR	[3]		Adoptive transfer	Mouse	Stool	>8-24	1H-NMR	[35]
Glycine	↑		CD	Serum	Y, A, O	GC-MS	[8]		Adoptive transfer	Mouse	Stool	>8-24	1H-NMR	[35]
Glycine	↑		IBD	Serum	A, O	1H-NMR	[2]		Adoptive transfer	Mouse	Stool	>8-24	1H-NMR	[35]
Glycine	↑		UC	Serum	Y, A, O	GC-MS	[8]		Adoptive transfer	Mouse	Stool	>8-24	1H-NMR	[35]
Glycine	↑		CD	Serum	A, O	1H-NMR	[3]		DSS (A)	Mouse	Colon	>8-24	GC-MS	[36]
Glycine	↑		CD	Serum	Y, A, O	GC-MS	[8]		DSS (A)	Mouse	Colon	>8-24	GC-MS	[36]
Glycine	↑		IBD	Serum	A, O	1H-NMR	[2]		DSS (A)	Mouse	Colon	>8-24	GC-MS	[36]
Glycine	↑		UC	Serum	Y, A, O	GC-MS	[8]		DSS (A)	Mouse	Colon	>8-24	GC-MS	[36]
Histidine	↓		CD	Serum	Y, A, O	GC-MS	[8]		DSS (A)	Mouse	Serum	>3-8	1H-NMR	[25]
Histidine	↓		IBD	Serum	A, O	1H-NMR	[2]		DSS (A)	Mouse	Serum	>3-8	1H-NMR	[25]
Histidine	↓		UC	Serum	Y, A, O	GC-MS	[5]		DSS (A)	Mouse	Serum	>3-8	1H-NMR	[25]
Histidine	↓		UC	Serum	Y, A, O	GC-MS	[8]		DSS (A)	Mouse	Serum	>3-8	1H-NMR	[25]
Inositol	↓		UC	Serum	Y, A, O	GC-MS	[5]		T-syn deficiency	Mouse	dC, cecum	>3-8	UPLC/ToF-MS	[26]
Isoleucine	↑		CD	Serum	A	1H-NMR	[15]		Adoptive transfer	Mouse	Stool	>8-24	1H-NMR	[35]
Isoleucine	↑		CD	Serum	A, O	1H-NMR	[3]		Adoptive transfer	Mouse	Stool	>8-24	1H-NMR	[35]
Isoleucine	↑		IBD	Serum	A, O	1H-NMR	[2]		Adoptive transfer	Mouse	Stool	>8-24	1H-NMR	[35]
Isoleucine	↑		UC	Serum	A, O	1H-NMR	[3]		Adoptive transfer	Mouse	Stool	>8-24	1H-NMR	[35]
Isoleucine	↑		CD	Serum	A	1H-NMR	[15]		DSS (A)	Mouse	Colon	>8-24	GC-MS	[22]
Isoleucine	↑		CD	Serum	A, O	1H-NMR	[3]		DSS (A)	Mouse	Colon	>8-24	GC-MS	[22]
Isoleucine	↑		CD	Serum	A	1H-NMR	[15]		DSS (A)	Mouse	Serum	>8-24	GC-MS	[22]
Isoleucine	↑		CD	Serum	A, O	1H-NMR	[3]		DSS (A)	Mouse	Serum	>8-24	GC-MS	[22]
Isoleucine	↑		IBD	Serum	A, O	1H-NMR	[2]		DSS (A)	Mouse	Colon	>8-24	GC-MS	[22]
Isoleucine	↑		IBD	Serum	A, O	1H-NMR	[2]		DSS (A)	Mouse	Serum	>8-24	GC-MS	[22]
Isoleucine	↑		UC	Serum	A, O	1H-NMR	[3]		DSS (A)	Mouse	Colon	>8-24	GC-MS	[22]
Isoleucine	↑		UC	Serum	A, O	1H-NMR	[3]		DSS (A)	Mouse	Serum	>8-24	GC-MS	[22]
Isoleucine	↑		CD	Serum	A	1H-NMR	[15]		KO	Mouse	Plasma	>8-24	1H-NMR	[29]
Isoleucine	↑		CD	Serum	A, O	1H-NMR	[3]		KO	Mouse	Plasma	>8-24	1H-NMR	[29]
Isoleucine	↑		IBD	Serum	A, O	1H-NMR	[2]		KO	Mouse	Plasma	>8-24	1H-NMR	[29]
Isoleucine	↑		UC	Serum	A, O	1H-NMR	[3]		KO	Mouse	Plasma	>8-24	1H-NMR	[29]
Isoleucine	↓		UC	Serum	Y, A, O	GC-MS	[5]		Winnie	Mouse	Feces	>8-24	GC-MS	[30]
Kynurenine	↑		UC	Serum	Y, A, O	GC-MS	[5]		DSS (A)	Mouse	Plasma	>8-24	UPLC-MS	[38]
Kynurenine	↑		UC	Serum	Y, A, O	GC-MS	[5]		KO	Mouse	Plasma	>8-24	LC-MS	[37]
Lactic acid	↑		IBD	Serum	A, O	1H-NMR	[2]		DSS (A)	Mouse	Colon	>8-24	NMR(1H, 1C, 1P)	[39]
Lactic acid	↑		UC	Serum	Y, A, O	GC-MS	[5]		DSS (A)	Mouse	Colon	>8-24	NMR(1H, 1C, 1P)	[39]
Lactic acid	↑		IBD	Serum	A, O	1H-NMR	[2]		KO	Mouse	Plasma	>3-24	1H-NMR	[29]
Lactic acid	↑		UC	Serum	Y, A, O	GC-MS	[5]		KO	Mouse	Plasma	>3-24	1H-NMR	[29]
Leucine	↑		IBD	Serum	A, O	1H-NMR	[2]		DSS (A)	Mouse	Serum	>8-24	GC-MS	[22]
Leucine	↑		IBD	Serum	A, O	1H-NMR	[2]		DSS (A)	Mouse	Colon	>8-24	GC-MS	[22]
Lysine	↑		UC	Serum	A, O	1H-NMR	[3]		Adoptive transfer	Mouse	Stool	>8-24	1H-NMR	[35]
Lysine	↑		UC	Serum	A, O	1H-NMR	[3]		DSS (A)	Mouse	Colon	>8-24	1H-NMR	[33]
Lysine	↑		UC	Serum	A, O	1H-NMR	[3]		DSS (A)	Mouse	Liver	>8-24	1H-NMR	[33]
Lysine	↑		UC	Serum	A, O	1H-NMR	[3]		DSS (A)	Mouse	Plasma	>8-24	1H-NMR	[33]
Lysine	↓		UC	Serum	Y, A, O	GC-MS	[5]		DSS (A)	Mouse	Feces	>3-8	1H-NMR	[43]
Lysine	↑		UC	Serum	A, O	1H-NMR	[3]		KO	Mouse	Plasma	>3-8	1H-NMR	[29]
Maleic acid	↑		UC	Serum	Y, A, O	GC-MS	[5]		DSS (A)	Mouse	Colon	>8-24	GC-MS	[22]
Malic acid	↑		CD	Serum	Y, A, O	GC-MS	[8]		DSS (A)	Mouse	Colon	>8-24	GC-MS	[22]
Malic acid	↑		CD	Serum	Y, A, O	GC-MS	[8]		DSS (A)	Mouse	Serum	>8-24	GC-MS	[36]
Malic acid	↓		UC	Serum	Y, A, O	GC-MS	[5]		DSS (A)	Mouse	Serum	>8-24	GC-MS	[22]
Mannose	↑		CD	Serum	A, O	1H-NMR	[3]		DSS (A)	Mouse	Serum	>3-8	1H-NMR	[25]
Mannose	↑		UC	Serum	A, O	1H-NMR	[3]		DSS (A)	Mouse	Serum	>3-8	1H-NMR	[25]
Methionine	↑		CD	Serum	Y, A, O	GC-MS	[8]		DSS (A)	Mouse	Colon	>8-24	GC-MS	[22]
Methionine	↑		UC	Serum	A, O	1H-NMR	[3]		DSS (A)	Mouse	Colon	>8-24	GC-MS	[22]
Methionine	↓		UC	Serum	Y, A, O	GC-MS	[5]		DSS (A)	Mouse	Serum	>3-8	1H-NMR	[25]
Methionine	↓		UC	Serum	Y, A, O	GC-MS	[5]		IL10-/-	Mouse	Plasma	>8-24	1H-NMR	[29]
Methionine	↑		CD	Serum	Y, A, O	GC-MS	[8]		KO	Mouse	Plasma	>3-8	1H-NMR	[29]
Methionine	↑		UC	Serum	A, O	1H-NMR	[3]		KO	Mouse	Plasma	>3-8	1H-NMR	[29]
Methionine	↑		CD	Serum	Y, A, O	GC-MS	[8]		Winnie	Mouse	Feces	>8-24	GC-MS	[30]
Methionine	↑		UC	Serum	A, O	1H-NMR	[3]		Winnie	Mouse	Feces	>8-24	GC-MS	[30]
Phenylalanine	↑		IBD	Serum	A, O	1H-NMR	[2]		Adoptive transfer	Mouse	Stool	>8-24	1H-NMR	[35]
Phenylalanine	↑		UC	Serum	A, O	1H-NMR	[1]		Adoptive transfer	Mouse	Stool	>8-24	1H-NMR	[35]
Phenylalanine	↑		IBD	Serum	A, O	1H-NMR	[2]		DSS (A)	Mouse	Plasma	>8-24	1H-NMR	[33]
Phenylalanine	↑		IBD	Serum	A, O	1H-NMR	[2]		DSS (A)	Mouse	Colon	>8-24	GC-MS	[22]
Phenylalanine	↑		IBD	Serum	A, O	1H-NMR	[2]		DSS (A)	Mouse	Serum	>8-24	GC-MS	[22]
Phenylalanine	↑		UC	Serum	A, O	1H-NMR	[1]		DSS (A)	Mouse	Plasma	>8-24	1H-NMR	[33]
Phenylalanine	↑		UC	Serum	A, O	1H-NMR	[1]		DSS (A)	Mouse	Colon	>8-24	GC-MS	[22]
Phenylalanine	↑		UC	Serum	A, O	1H-NMR	[1]		DSS (A)	Mouse	Serum	>8-24	GC-MS	[22]
Phenylalanine	↑		IBD	Serum	A, O	1H-NMR	[2]		KO	Mouse	Plasma	>3-24	1H-NMR	[29]
Phenylalanine	↑		UC	Serum	A, O	1H-NMR	[1]		KO	Mouse	Plasma	>3-24	1H-NMR	[29]
Phenylalanine	↑		IBD	Serum	A, O	1H-NMR	[2]		Winnie	Mouse	Feces	>8-24	GC-MS	[30]
Phenylalanine	↑		UC	Serum	A, O	1H-NMR	[1]		Winnie	Mouse	Feces	>8-24	GC-MS	[30]
Proline	↓		UC	Serum	Y, A, O	GC-MS	[5]		Adoptive transfer	Mouse	Urine	>8-24	1H-NMR	[35]
Proline	↑		CD	Serum	A, O	1H-NMR	[3]		DSS (A)	Mouse	Colon	>8-24	GC-MS	[22]
Proline	↑		CD	Serum	Y, A, O	GC-MS	[8]		DSS (A)	Mouse	Colon	>8-24	GC-MS	[22]
Proline	↓		UC	Serum	Y, A, O	GC-MS	[5]		DSS (A)	Mouse	Serum	>3-8	1H-NMR	[25]
Pyruvic acid	↑		UC	Serum	A, O	1H-NMR	[3]		KO	Mouse	Plasma	>3-24	1H-NMR	[29]
Pyruvic acid	↑		UC	Serum	A, O	1H-NMR	[3]		Winnie	Mouse	Feces	>8-24	GC-MS	[30]
Sebacic acid	↓		UC	Serum	Y, A, O	GC-MS	[5]		Winnie	Mouse	Feces	>8-24	GC-MS	[30]
Succinic acid	↓		UC	Serum	Y, A, O	GC-MS	[5]		Adoptive transfer	Mouse	Urine	>8-24	1H-NMR	[35]
Succinic acid	↑		CD	Serum	Y, A, O	GC-MS	[8]		DSS (A)	Mouse	Colon	>8-24	GC-MS	[22]
Succinic acid	↓		UC	Serum	Y, A, O	GC-MS	[5]		DSS (A)	Mouse	Serum	>8-24	GC-MS	[22]
Succinic acid	↓		UC	Serum	Y, A, O	GC-MS	[5]		IL10-/-	Mouse	Urine	>8-24	NMR	[40]
Succinic acid	↑		CD	Serum	Y, A, O	GC-MS	[8]		KO	Mouse	Plasma	>3-8	1H-NMR	[29]
Succinic acid	↑		CD	Serum	Y, A, O	GC-MS	[8]		KO	Mouse	Urine	>3-24	GC-MS	[37]
Succinic acid	↑		CD	Serum	Y, A, O	GC-MS	[8]		TNBS	Rat	Urine	?	UPLC-MS/MS	[32]
Taurine	↓		UC	Serum	Y, A, O	GC-MS	[5]		DSS (A)	Mouse	Colon	>8-24	1H-NMR	[33]
Taurine	↓		UC	Serum	Y, A, O	GC-MS	[5]		DSS (A)	Mouse	Spleen	>8-24	1H-NMR	[33]
Threonine	↓		UC	Serum	Y, A, O	GC-MS	[5]		DSS (A)	Mouse	Feces	>3-8	1H-NMR	[43]
Tryptophan	↓		CD	Serum	Y, A, O	GC-MS	[8]		DSS (A)	Mouse	Plasma	>8-24	UPLC-MS	[38]
Tryptophan	↓		CD	Serum	Y, A, O	GC-MS	[8]		DSS (A)	Mouse	Serum	>8-24	GC-MS	[22]
Tryptophan	↓		UC	Serum	Y, A, O	GC-MS	[8]		DSS (A)	Mouse	Plasma	>8-24	UPLC-MS	[38]
Tryptophan	↓		UC	Serum	Y, A, O	GC-MS	[5]		DSS (A)	Mouse	Plasma	>8-24	UPLC-MS	[38]
Tryptophan	↓		UC	Serum	Y, A, O	GC-MS	[8]		DSS (A)	Mouse	Serum	>8-24	GC-MS	[22]
Tryptophan	↓		UC	Serum	Y, A, O	GC-MS	[5]		DSS (A)	Mouse	Serum	>8-24	GC-MS	[22]
Tryptophan	↓		CD	Serum	Y, A, O	GC-MS	[8]		IL10-/-	Mouse	Plasma	>8-24	LC-MS	[37]
Tryptophan	↓		UC	Serum	Y, A, O	GC-MS	[8]		IL10-/-	Mouse	Plasma	>8-24	LC-MS	[37]
Tryptophan	↓		UC	Serum	Y, A, O	GC-MS	[5]		IL10-/-	Mouse	Plasma	>8-24	LC-MS	[37]
Tyrosine	↓		UC	Serum	A, O	1H-NMR	[3]		DSS (A)	Mouse	Serum	>3-8	1H-NMR	[25]
Tyrosine	↓		UC	Serum	Y, A, O	GC-MS	[5]		DSS (A)	Mouse	Serum	>3-8	1H-NMR	[25]
Tyrosine	↓		UC	Serum	A, O	1H-NMR	[3]		DSS (A)	Mouse	Serum	>8-24	GC-MS	[22]
Tyrosine	↓		UC	Serum	Y, A, O	GC-MS	[5]		DSS (A)	Mouse	Serum	>8-24	GC-MS	[22]
Tyrosine	↓		UC	Serum	A, O	1H-NMR	[3]		DSS (A)	Mouse	Plasma	>8-24	UPLC-MS	[38]
Tyrosine	↓		UC	Serum	Y, A, O	GC-MS	[5]		DSS (A)	Mouse	Plasma	>8-24	UPLC-MS	[38]
Tyrosine	↓		UC	Serum	A, O	1H-NMR	[3]		IL10-/-	Mouse	Plasma	>8-24	1H-NMR	[29]
Tyrosine	↓		UC	Serum	Y, A, O	GC-MS	[5]		IL10-/-	Mouse	Plasma	>8-24	1H-NMR	[29]
Tyrosine	↓		UC	Serum	A, O	1H-NMR	[3]		Winnie	Mouse	Feces	>8-24	GC-MS	[30]
Tyrosine	↓		UC	Serum	Y, A, O	GC-MS	[5]		Winnie	Mouse	Feces	>8-24	GC-MS	[30]
Uracil	↑		UC	Serum	Y, A, O	GC-MS	[5]		DSS (A)	Mouse	Colon	>8-24	GC-MS	[22]
Uracil	↑		UC	Serum	Y, A, O	GC-MS	[5]		DSS (A)	Mouse	Serum	>8-24	GC-MS	[22]
Uracil	↑		UC	Serum	Y, A, O	GC-MS	[5]		KO	Mouse	Urine	>3-24	GC-MS	[37]
Uracil	↑		UC	Serum	Y, A, O	GC-MS	[5]		KO	Mouse	Urine	>8-24	GC-MS	[12]
Uracil	↑		UC	Serum	Y, A, O	GC-MS	[5]		KO	Mouse	Urine	>3-24	NMR	[40]
Urea	↑		UC	Serum	Y, A, O	GC-MS	[5]		DSS (A)	Mouse	Serum	>8-24	GC-MS	[36]
Xylose	↑		UC	Serum	Y, A, O	GC-MS	[5]		Winnie	Mouse	Feces	>8-24	GC-MS	[30]
4-Cresol sulfate	↓		CD	Urine	Y, A, O	1H-NMR	[18]		DSS (A)	Mouse	Urine	>8-24	1H-NMR	[33]
4-Hydroxyphenylacetic acid	↑		CD	Urine	A, O	1H-NMR	[3]		DSS (A)	Mouse	Colon	>8-24	GC-MS	[22]
4-Hydroxyphenylacetic acid	↑		CD	Urine	Y	1H-NMR	[4]		DSS (A)	Mouse	Colon	>8-24	GC-MS	[22]
4-Hydroxyphenylacetic acid	↑		UC	Urine	Y	1H-NMR	[4]		DSS (A)	Mouse	Colon	>8-24	GC-MS	[22]
Acetic acid	↓		IBD	Urine	A, O	NMR	[21]		DSS (A)	Mouse	Plasma	>8-24	1H-NMR	[33]
Acetic acid	↓		IBD	Urine	A, O	NMR	[21]		DSS (A)	Mouse	Serum	>3-8	1H-NMR	[25]
Acetoacetic acid	↑		IBD	Urine	A, O	1H-NMR	[2]		DSS (A)	Mouse	Serum	>3-8	1H-NMR	[25]
Acetylcarnitine	↑		CD	Urine	A, O	1H-NMR	[3]		DSS (C )	Mouse	Colon	>8-24	LC-qTOF-MS	[27]
Acetylcarnitine	↑		UC	Urine	A, O	1H-NMR	[3]		DSS (C )	Mouse	Colon	>8-24	LC-qTOF-MS	[27]
Aconitic acid	↓		CD	Urine	Y	1H-NMR	[4]		IL10-/-	Mouse	Urine	>3-8	GC-MS	[37]
Aconitic acid	↓		CD	Urine	Y	1H-NMR	[4]		IL10-/-	Mouse	Urine	>8-24	GC-MS	[37]
Aconitic acid	↓		CD	Urine	Y	1H-NMR	[4]		IL10-/-	Mouse	Urine	>3-8	GC-MS	[12]
Aconitic acid	↓		CD	Urine	Y	1H-NMR	[4]		IL10-/-	Mouse	Urine	>8-24	GC-MS	[12]
Aconitic acid	↓		IBD	Urine	A, O	NMR	[21]		IL10-/-	Mouse	Urine	>3-8	GC-MS	[37]
Aconitic acid	↓		IBD	Urine	A, O	NMR	[21]		IL10-/-	Mouse	Urine	>8-24	GC-MS	[37]
Aconitic acid	↓		IBD	Urine	A, O	NMR	[21]		IL10-/-	Mouse	Urine	>3-8	GC-MS	[12]
Aconitic acid	↓		IBD	Urine	A, O	NMR	[21]		IL10-/-	Mouse	Urine	>8-24	GC-MS	[12]
Aconitic acid	↓		UC	Urine	Y	1H-NMR	[4]		IL10-/-	Mouse	Urine	>3-8	GC-MS	[37]
Aconitic acid	↓		UC	Urine	Y	1H-NMR	[4]		IL10-/-	Mouse	Urine	>8-24	GC-MS	[37]
Aconitic acid	↓		UC	Urine	Y	1H-NMR	[4]		IL10-/-	Mouse	Urine	>3-8	GC-MS	[12]
Aconitic acid	↓		UC	Urine	Y	1H-NMR	[4]		IL10-/-	Mouse	Urine	>8-24	GC-MS	[12]
Acylcarnitine	↑		CD	Urine	Y	1H-NMR	[4]		KO	Mouse	dI	>8-24	LC-MS	[28]
Acylcarnitine	↓		UC	Urine	Y	1H-NMR	[4]		TNFΔARE/WT	Mouse	dI	>3-24	LC-MS	[28]
Alanine	↓		CD	Urine	A	1H-NMR	[16]		Adoptive transfer	Mouse	Urine	>8-24	1H-NMR	[35]
Alanine	↓		IBD	Urine	A, O	1H-NMR	[2]		Adoptive transfer	Mouse	Urine	>8-24	1H-NMR	[35]
Alanine	↓		CD	Urine	A	1H-NMR	[16]		DSS (A)	Mouse	Serum	>3-8	1H-NMR	[25]
Alanine	↓		IBD	Urine	A, O	1H-NMR	[2]		DSS (A)	Mouse	Serum	>3-8	1H-NMR	[25]
Arginine	↑		UC	Urine	A, O	1H-NMR	[3]		DSS (C )	Mouse	Liver	>8-24	LC-qTOF-MS	[27]
Arginine	↑		UC	Urine	A, O	1H-NMR	[3]		KO	Mouse	Plasma	>3-24	1H-NMR	[29]
Betaine	↓		CD	Urine	A, O	1H-NMR	[3]		DSS (A)	Mouse	Colon	>8-24	NMR(1H, 1C, 1P)	[39]
Betaine	↓		CD	Urine	A, O	1H-NMR	[3]		DSS (A)	Mouse	Serum	>3-8	1H-NMR	[25]
Betaine	↓		UC	Urine	A, O	1H-NMR	[3]		DSS (A)	Mouse	Colon	>8-24	NMR(1H, 1C, 1P)	[39]
Betaine	↓		UC	Urine	A, O	1H-NMR	[3]		DSS (A)	Mouse	Serum	>3-8	1H-NMR	[25]
Carnitine	↑		CD	Urine	A, O	1H-NMR	[3]		DSS (C )	Mouse	Colon	>8-24	LC-qTOF-MS	[27]
Carnitine	↓		CD	Urine	Y	1H-NMR	[4]		DSS (A)	Mouse	Serum	>3-8	1H-NMR	[25]
Carnitine	↑		UC	Urine	A, O	1H-NMR	[3]		DSS (C )	Mouse	Colon	>8-24	LC-qTOF-MS	[27]
Carnitine	↓		UC	Urine	Y	1H-NMR	[4]		DSS (A)	Mouse	Serum	>3-8	1H-NMR	[25]
Citric acid	↓		CD	Urine	A	1H-NMR	[16]		DSS (A)	Mouse	Serum	>3-8	1H-NMR	[25]
Citric acid	↓		CD	Urine	A	1H-NMR	[16]		DSS (A)	Mouse	Serum	>8-24	GC-MS	[22]
Citric acid	↓		CD	Urine	A	1H-NMR	[16]		DSS (A)	Mouse	Plasma	>8-24	UPLC-MS	[38]
Citric acid	↓		CD	Urine	A	1H-NMR	[16]		DSS (A)	Mouse	Serum	>8-24	GC-MS	[22]
Citric acid	↓		IBD	Urine	A, O	1H-NMR	[2]		DSS (A)	Mouse	Serum	>3-8	1H-NMR	[25]
Citric acid	↓		IBD	Urine	A, O	NMR	[21]		DSS (A)	Mouse	Serum	>3-8	1H-NMR	[25]
Citric acid	↓		IBD	Urine	A, O	1H-NMR	[2]		DSS (A)	Mouse	Serum	>8-24	GC-MS	[22]
Citric acid	↓		IBD	Urine	A, O	NMR	[21]		DSS (A)	Mouse	Serum	>8-24	GC-MS	[22]
Citric acid	↓		IBD	Urine	A, O	1H-NMR	[2]		DSS (A)	Mouse	Plasma	>8-24	UPLC-MS	[38]
Citric acid	↓		IBD	Urine	A, O	NMR	[21]		DSS (A)	Mouse	Plasma	>8-24	UPLC-MS	[38]
Citric acid	↓		IBD	Urine	A, O	1H-NMR	[2]		DSS (A)	Mouse	Serum	>8-24	GC-MS	[22]
Citric acid	↓		IBD	Urine	A, O	NMR	[21]		DSS (A)	Mouse	Serum	>8-24	GC-MS	[22]
Citric acid	↓		UC	Urine	A	1H-NMR	[16]		DSS (A)	Mouse	Serum	>3-8	1H-NMR	[25]
Citric acid	↓		UC	Urine	A, O	1H-NMR	[3]		DSS (A)	Mouse	Serum	>3-8	1H-NMR	[25]
Citric acid	↓		UC	Urine	A	1H-NMR	[16]		DSS (A)	Mouse	Serum	>8-24	GC-MS	[22]
Citric acid	↓		UC	Urine	A, O	1H-NMR	[3]		DSS (A)	Mouse	Serum	>8-24	GC-MS	[22]
Citric acid	↓		UC	Urine	A	1H-NMR	[16]		DSS (A)	Mouse	Plasma	>8-24	UPLC-MS	[38]
Citric acid	↓		UC	Urine	A, O	1H-NMR	[3]		DSS (A)	Mouse	Plasma	>8-24	UPLC-MS	[38]
Citric acid	↓		UC	Urine	A	1H-NMR	[16]		DSS (A)	Mouse	Serum	>8-24	GC-MS	[22]
Citric acid	↓		UC	Urine	A, O	1H-NMR	[3]		DSS (A)	Mouse	Serum	>8-24	GC-MS	[22]
Citric acid	↓		CD	Urine	A	1H-NMR	[16]		H. hepaticus	Mouse	Serum	>8-24	UPLC-ESI-TOF-MS	[41]
Citric acid	↓		CD	Urine	A	1H-NMR	[16]		H. hepaticus	Mouse	Serum	>24	UPLC-ESI-TOF-MS	[41]
Citric acid	↓		IBD	Urine	A, O	1H-NMR	[2]		H. hepaticus	Mouse	Serum	>8-24	UPLC-ESI-TOF-MS	[41]
Citric acid	↓		IBD	Urine	A, O	NMR	[21]		H. hepaticus	Mouse	Serum	>8-24	UPLC-ESI-TOF-MS	[41]
Citric acid	↓		IBD	Urine	A, O	1H-NMR	[2]		H. hepaticus	Mouse	Serum	>24	UPLC-ESI-TOF-MS	[41]
Citric acid	↓		IBD	Urine	A, O	NMR	[21]		H. hepaticus	Mouse	Serum	>24	UPLC-ESI-TOF-MS	[41]
Citric acid	↓		UC	Urine	A	1H-NMR	[16]		H. hepaticus	Mouse	Serum	>8-24	UPLC-ESI-TOF-MS	[41]
Citric acid	↓		UC	Urine	A, O	1H-NMR	[3]		H. hepaticus	Mouse	Serum	>8-24	UPLC-ESI-TOF-MS	[41]
Citric acid	↓		UC	Urine	A	1H-NMR	[16]		H. hepaticus	Mouse	Serum	>24	UPLC-ESI-TOF-MS	[41]
Citric acid	↓		UC	Urine	A, O	1H-NMR	[3]		H. hepaticus	Mouse	Serum	>24	UPLC-ESI-TOF-MS	[41]
Citric acid	↓		CD	Urine	A	1H-NMR	[16]		IL10-/-	Mouse	Urine	>8-24	NMR	[40]
Citric acid	↓		IBD	Urine	A, O	1H-NMR	[2]		IL10-/-	Mouse	Urine	>8-24	NMR	[40]
Citric acid	↓		IBD	Urine	A, O	NMR	[21]		IL10-/-	Mouse	Urine	>8-24	NMR	[40]
Citric acid	↓		UC	Urine	A	1H-NMR	[16]		IL10-/-	Mouse	Urine	>8-24	NMR	[40]
Citric acid	↓		UC	Urine	A, O	1H-NMR	[3]		IL10-/-	Mouse	Urine	>8-24	NMR	[40]
Creatine	↓		IBD	Urine	A, O	NMR	[21]		IL10-/-	Mouse	Plasma	>8-24	1H-NMR	[29]
Dimethylglycine	↓		CD	Urine	A	1H-NMR	[16]		IL10-/-	Mouse	Plasma	0-3	1H-NMR	[29]
Dimethylglycine	↓		CD	Urine	A	1H-NMR	[16]		IL10-/-	Mouse	Plasma	>8-24	1H-NMR	[29]
Glutamine	↓		CD	Urine	A, O	1H-NMR	[3]		Adoptive transfer	Mouse	Stool	>8-24	1H-NMR	[35]
Glutamine	↓		CD	Urine	A, O	1H-NMR	[3]		DSS (A)	Mouse	Feces	>3-8	1H-NMR	[43]
Glutamine	↓		CD	Urine	A, O	1H-NMR	[3]		DSS (A)	Mouse	Liver	>8-24	1H-NMR	[33]
Glutamine	↓		CD	Urine	A, O	1H-NMR	[3]		DSS (A)	Mouse	Serum	>3-8	1H-NMR	[25]
Glutamine	↓		CD	Urine	A, O	1H-NMR	[3]		DSS (A)	Mouse	Serum	>8-24	GC-MS	[22]
Glutamine	↓		CD	Urine	A, O	1H-NMR	[3]		DSS (A)	Mouse	Colon	>8-24	GC-MS	[22]
Glutamine	↓		CD	Urine	A, O	1H-NMR	[3]		DSS (A)	Mouse	Serum	>8-24	GC-MS	[22]
Glutamine	↓		CD	Urine	A, O	1H-NMR	[3]		IL10-/-	Mouse	Plasma	>8-24	1H-NMR	[29]
Glycine	↑		CD	Urine	Y	1H-NMR	[4]		Adoptive transfer	Mouse	Stool	>8-24	1H-NMR	[35]
Glycine	↑		UC	Urine	Y	1H-NMR	[4]		Adoptive transfer	Mouse	Stool	>8-24	1H-NMR	[35]
Glycine	↑		CD	Urine	Y	1H-NMR	[4]		DSS (A)	Mouse	Colon	>8-24	GC-MS	[36]
Glycine	↓		IBD	Urine	A, O	1H-NMR	[2]		DSS (A)	Mouse	Serum	>3-8	1H-NMR	[25]
Glycine	↓		IBD	Urine	A, O	1H-NMR	[2]		DSS (A)	Mouse	Serum	>8-24	GC-MS	[22]
Glycine	↑		UC	Urine	Y	1H-NMR	[4]		DSS (A)	Mouse	Colon	>8-24	GC-MS	[36]
Glycine	↓		IBD	Urine	A, O	1H-NMR	[2]		Winnie	Mouse	Feces	>8-24	GC-MS	[30]
Hippuric acid	↓		CD	Urine	A, O	1H-NMR	[3]		DSS (A)	Mouse	Urine	>8-24	1H-NMR	[33]
Hippuric acid	↓		CD	Urine	A, O	1H-NMR	[23]		DSS (A)	Mouse	Urine	>8-24	1H-NMR	[33]
Hippuric acid	↓		CD	Urine	A	1H-NMR	[16]		DSS (A)	Mouse	Urine	>8-24	1H-NMR	[33]
Hippuric acid	↓		CD	Urine	Y	1H-NMR	[4]		DSS (A)	Mouse	Urine	>8-24	1H-NMR	[33]
Hippuric acid	↓		CD	Urine	Y, A, O	1H-NMR	[18]		DSS (A)	Mouse	Urine	>8-24	1H-NMR	[33]
Hippuric acid	↓		CD	Urine	A, O	1H-NMR	[3]		DSS (A)	Mouse	Urine	>8-24	1H-NMR	[33]
Hippuric acid	↓		CD	Urine	A, O	1H-NMR	[23]		DSS (A)	Mouse	Urine	>8-24	1H-NMR	[33]
Hippuric acid	↓		CD	Urine	A	1H-NMR	[16]		DSS (A)	Mouse	Urine	>8-24	1H-NMR	[33]
Hippuric acid	↓		CD	Urine	Y	1H-NMR	[4]		DSS (A)	Mouse	Urine	>8-24	1H-NMR	[33]
Hippuric acid	↓		CD	Urine	Y, A, O	1H-NMR	[18]		DSS (A)	Mouse	Urine	>8-24	1H-NMR	[33]
Hippuric acid	↓		IBD	Urine	A, O	1H-NMR	[2]		DSS (A)	Mouse	Urine	>8-24	1H-NMR	[33]
Hippuric acid	↓		IBD	Urine	A, O	NMR	[21]		DSS (A)	Mouse	Urine	>8-24	1H-NMR	[33]
Hippuric acid	↓		IBD	Urine	A, O	1H-NMR	[2]		DSS (A)	Mouse	Urine	>8-24	1H-NMR	[33]
Hippuric acid	↓		IBD	Urine	A, O	NMR	[21]		DSS (A)	Mouse	Urine	>8-24	1H-NMR	[33]
Hippuric acid	↓		UC	Urine	A, O	1H-NMR	[3]		DSS (A)	Mouse	Urine	>8-24	1H-NMR	[33]
Hippuric acid	↓		UC	Urine	Y	1H-NMR	[4]		DSS (A)	Mouse	Urine	>8-24	1H-NMR	[33]
Hippuric acid	↓		UC	Urine	Y, A, O	1H-NMR	[18]		DSS (A)	Mouse	Urine	>8-24	1H-NMR	[33]
Hippuric acid	↓		UC	Urine	A	1H-NMR	[16]		DSS (A)	Mouse	Urine	>8-24	1H-NMR	[33]
Hippuric acid	↓		UC	Urine	A, O	1H-NMR	[3]		DSS (A)	Mouse	Urine	>8-24	1H-NMR	[33]
Hippuric acid	↓		UC	Urine	Y	1H-NMR	[4]		DSS (A)	Mouse	Urine	>8-24	1H-NMR	[33]
Hippuric acid	↓		UC	Urine	Y, A, O	1H-NMR	[18]		DSS (A)	Mouse	Urine	>8-24	1H-NMR	[33]
Hippuric acid	↓		UC	Urine	A	1H-NMR	[16]		DSS (A)	Mouse	Urine	>8-24	1H-NMR	[33]
Hippuric acid	↓		CD	Urine	A, O	1H-NMR	[3]		H. hepaticus	Mouse	Serum	>24	UPLC-ESI-TOF-MS	[41]
Hippuric acid	↓		CD	Urine	A, O	1H-NMR	[23]		H. hepaticus	Mouse	Serum	>24	UPLC-ESI-TOF-MS	[41]
Hippuric acid	↓		CD	Urine	A	1H-NMR	[16]		H. hepaticus	Mouse	Serum	>24	UPLC-ESI-TOF-MS	[41]
Hippuric acid	↓		CD	Urine	Y	1H-NMR	[4]		H. hepaticus	Mouse	Serum	>24	UPLC-ESI-TOF-MS	[41]
Hippuric acid	↓		CD	Urine	Y, A, O	1H-NMR	[18]		H. hepaticus	Mouse	Serum	>24	UPLC-ESI-TOF-MS	[41]
Hippuric acid	↓		IBD	Urine	A, O	1H-NMR	[2]		H. hepaticus	Mouse	Serum	>24	UPLC-ESI-TOF-MS	[41]
Hippuric acid	↓		IBD	Urine	A, O	NMR	[21]		H. hepaticus	Mouse	Serum	>24	UPLC-ESI-TOF-MS	[41]
Hippuric acid	↓		UC	Urine	A, O	1H-NMR	[3]		H. hepaticus	Mouse	Serum	>24	UPLC-ESI-TOF-MS	[41]
Hippuric acid	↓		UC	Urine	Y	1H-NMR	[4]		H. hepaticus	Mouse	Serum	>24	UPLC-ESI-TOF-MS	[41]
Hippuric acid	↓		UC	Urine	Y, A, O	1H-NMR	[18]		H. hepaticus	Mouse	Serum	>24	UPLC-ESI-TOF-MS	[41]
Hippuric acid	↓		UC	Urine	A	1H-NMR	[16]		H. hepaticus	Mouse	Serum	>24	UPLC-ESI-TOF-MS	[41]
Histidine	↓		IBD	Urine	A, O	NMR	[21]		DSS (A)	Mouse	Serum	>3-8	1H-NMR	[25]
Hypoxanthine	↓		CD	Urine	A, O	1H-NMR	[3]		DSS (A)	Mouse	Spleen	>8-24	1H-NMR	[33]
Inositol	↑		CD	Urine	A, O	1H-NMR	[3]		Winnie	Mouse	Feces	>8-24	GC-MS	[30]
Lactic acid	↑		CD	Urine	A, O	1H-NMR	[3]		DSS (A)	Mouse	Colon	>8-24	NMR(1H, 1C, 1P)	[39]
Lactic acid	↑		UC	Urine	A, O	1H-NMR	[3]		DSS (A)	Mouse	Colon	>8-24	NMR(1H, 1C, 1P)	[39]
Lactic acid	↑		UC	Urine	Y	1H-NMR	[4]		DSS (A)	Mouse	Colon	>8-24	NMR(1H, 1C, 1P)	[39]
Lactic acid	↑		CD	Urine	A, O	1H-NMR	[3]		KO	Mouse	Plasma	>3-24	1H-NMR	[29]
Lactic acid	↑		UC	Urine	A, O	1H-NMR	[3]		KO	Mouse	Plasma	>3-24	1H-NMR	[29]
Lactic acid	↑		UC	Urine	Y	1H-NMR	[4]		KO	Mouse	Plasma	>3-24	1H-NMR	[29]
Lysine	↓		IBD	Urine	A, O	NMR	[21]		DSS (A)	Mouse	Feces	>3-8	1H-NMR	[43]
Methylamine	↓		IBD	Urine	A, O	NMR	[21]		DSS (A)	Mouse	Urine	>8-24	1H-NMR	[33]
Phenylacetylglycine	↑		UC	Urine	A	1H-NMR	[16]		H. hepaticus	Mouse	Serum	>24	UPLC-ESI-TOF-MS	[41]
Phenylacetylglycine	↑		UC	Urine	A	1H-NMR	[16]		KO	Mouse	Urine	>8-24	NMR	[40]
Phenylacetylglycine	↑		UC	Urine	A	1H-NMR	[16]		TNBS	Rat	Urine	?	UPLC-MS/MS	[32]
Phenylacetylglycine	↑		UC	Urine	A	1H-NMR	[16]		TNBS	Rat	Urine	?	UPLC-ESI-qTOF-MS	[31]
Prostaglandin E2	↑		CD	Urine	A	LC-MS	[17]		DSS (C )	Rat	Colon	>8-24	LC-MS	[42]
Pyruvic acid	↑		UC	Urine	A, O	1H-NMR	[3]		KO	Mouse	Plasma	>3-24	1H-NMR	[29]
Pyruvic acid	↑		UC	Urine	A, O	1H-NMR	[3]		Winnie	Mouse	Feces	>8-24	GC-MS	[30]
Succinic acid	↓		CD	Urine	A, O	1H-NMR	[3]		Adoptive transfer	Mouse	Urine	>8-24	1H-NMR	[35]
Succinic acid	↓		IBD	Urine	A, O	1H-NMR	[2]		Adoptive transfer	Mouse	Urine	>8-24	1H-NMR	[35]
Succinic acid	↓		IBD	Urine	A, O	NMR	[21]		Adoptive transfer	Mouse	Urine	>8-24	1H-NMR	[35]
Succinic acid	↓		UC	Urine	A, O	1H-NMR	[3]		Adoptive transfer	Mouse	Urine	>8-24	1H-NMR	[35]
Succinic acid	↓		UC	Urine	Y	1H-NMR	[4]		Adoptive transfer	Mouse	Urine	>8-24	1H-NMR	[35]
Succinic acid	↓		CD	Urine	A, O	1H-NMR	[3]		DSS (A)	Mouse	Serum	>8-24	GC-MS	[22]
Succinic acid	↓		IBD	Urine	A, O	1H-NMR	[2]		DSS (A)	Mouse	Serum	>8-24	GC-MS	[22]
Succinic acid	↓		IBD	Urine	A, O	NMR	[21]		DSS (A)	Mouse	Serum	>8-24	GC-MS	[22]
Succinic acid	↓		UC	Urine	A, O	1H-NMR	[3]		DSS (A)	Mouse	Serum	>8-24	GC-MS	[22]
Succinic acid	↓		UC	Urine	Y	1H-NMR	[4]		DSS (A)	Mouse	Serum	>8-24	GC-MS	[22]
Succinic acid	↓		CD	Urine	A, O	1H-NMR	[3]		IL10-/-	Mouse	Urine	>8-24	NMR	[40]
Succinic acid	↓		IBD	Urine	A, O	1H-NMR	[2]		IL10-/-	Mouse	Urine	>8-24	NMR	[40]
Succinic acid	↓		IBD	Urine	A, O	NMR	[21]		IL10-/-	Mouse	Urine	>8-24	NMR	[40]
Succinic acid	↓		UC	Urine	A, O	1H-NMR	[3]		IL10-/-	Mouse	Urine	>8-24	NMR	[40]
Succinic acid	↓		UC	Urine	Y	1H-NMR	[4]		IL10-/-	Mouse	Urine	>8-24	NMR	[40]
Taurine	↓		CD	Urine	A, O	1H-NMR	[3]		DSS (A)	Mouse	Colon	>8-24	1H-NMR	[33]
Taurine	↓		CD	Urine	Y	1H-NMR	[4]		DSS (A)	Mouse	Colon	>8-24	1H-NMR	[33]
Taurine	↓		CD	Urine	A, O	1H-NMR	[3]		DSS (A)	Mouse	Spleen	>8-24	1H-NMR	[33]
Taurine	↓		CD	Urine	Y	1H-NMR	[4]		DSS (A)	Mouse	Spleen	>8-24	1H-NMR	[33]
Taurine	↓		IBD	Urine	A, O	1H-NMR	[2]		DSS (A)	Mouse	Colon	>8-24	1H-NMR	[33]
Taurine	↓		IBD	Urine	A, O	NMR	[21]		DSS (A)	Mouse	Colon	>8-24	1H-NMR	[33]
Taurine	↓		IBD	Urine	A, O	1H-NMR	[2]		DSS (A)	Mouse	Spleen	>8-24	1H-NMR	[33]
Taurine	↓		IBD	Urine	A, O	NMR	[21]		DSS (A)	Mouse	Spleen	>8-24	1H-NMR	[33]
Taurine	↓		UC	Urine	Y	1H-NMR	[4]		DSS (A)	Mouse	Colon	>8-24	1H-NMR	[33]
Taurine	↓		UC	Urine	Y	1H-NMR	[4]		DSS (A)	Mouse	Spleen	>8-24	1H-NMR	[33]
Threonine	↑		CD	Urine	A, O	1H-NMR	[3]		DSS (A)	Mouse	Colon	>8-24	GC-MS	[22]
Threonine	↑		CD	Urine	A, O	1H-NMR	[3]		DSS (A)	Mouse	Serum	>8-24	GC-MS	[22]
Threonine	↑		UC	Urine	A, O	1H-NMR	[3]		DSS (A)	Mouse	Colon	>8-24	GC-MS	[22]
Threonine	↑		UC	Urine	A, O	1H-NMR	[3]		DSS (A)	Mouse	Serum	>8-24	GC-MS	[22]
Tryptophan	↑		UC	Urine	A, O	1H-NMR	[3]		Adoptive transfer	Mouse	Stool	>8-24	1H-NMR	[35]
Tryptophan	↑		UC	Urine	Y	1H-NMR	[4]		Adoptive transfer	Mouse	Stool	>8-24	1H-NMR	[35]
Tryptophan	↑		UC	Urine	A, O	1H-NMR	[3]		DSS (A)	Mouse	Serum	>3-8	1H-NMR	[25]
Tryptophan	↑		UC	Urine	A, O	1H-NMR	[3]		DSS (C )	Mouse	Liver	>8-24	LC-qTOF-MS	[27]
Tryptophan	↑		UC	Urine	Y	1H-NMR	[4]		DSS (A)	Mouse	Serum	>3-8	1H-NMR	[25]
Tryptophan	↑		UC	Urine	Y	1H-NMR	[4]		DSS (C )	Mouse	Liver	>8-24	LC-qTOF-MS	[27]
Xylose	↑		CD	Urine	A, O	1H-NMR	[3]		Winnie	Mouse	Feces	>8-24	GC-MS	[30]

## Sheet: Sorted - Animal model
All metabolites significantly differentiated in IBD vs healthy controls in both humans and animals
			Information from human studies						Information from animal studies
Metabolite	↑ or ↓ in IBD		Disease	Sample type	Age range	Detection platform	Reference		Model	Species	Sample type	Age (weeks)	Detection platform	Reference
Alanine	↓		CD	Colonic mucosa	Unknown	Proton MRS	[14]		Adoptive transfer	Mouse	Urine	>8-24	1H-NMR	[35]
Glutamine	↓		CD	Colonic mucosa	Unknown	Proton MRS	[14]		Adoptive transfer	Mouse	Stool	>8-24	1H-NMR	[35]
Succinic acid	↓		CD	Colonic mucosa	Unknown	Proton MRS	[14]		Adoptive transfer	Mouse	Urine	>8-24	1H-NMR	[35]
Glycine	↑		CD	Feces	A, O	1H-NMR	[6]		Adoptive transfer	Mouse	Stool	>8-24	1H-NMR	[35]
Isoleucine	↑		CD	Feces	A, O	1H-NMR	[6]		Adoptive transfer	Mouse	Stool	>8-24	1H-NMR	[35]
Isoleucine	↑		CD	Feces	Y, A, O	1H-NMR	[7]		Adoptive transfer	Mouse	Stool	>8-24	1H-NMR	[35]
Lysine	↑		CD	Feces	A, O	1H-NMR	[6]		Adoptive transfer	Mouse	Stool	>8-24	1H-NMR	[35]
Lysine	↑		CD	Feces	Y, A, O	1H-NMR	[7]		Adoptive transfer	Mouse	Stool	>8-24	1H-NMR	[35]
Phenylalanine	↑		CD	Feces	A, O	1H-NMR	[6]		Adoptive transfer	Mouse	Stool	>8-24	1H-NMR	[35]
Tyrosine	↑		CD	Feces	A, O	1H-NMR	[6]		Adoptive transfer	Mouse	Stool	>8-24	1H-NMR	[35]
Tyrosine	↑		CD	Feces	Y, A, O	FT-ICR-MS	[9]		Adoptive transfer	Mouse	Stool	>8-24	1H-NMR	[35]
Isoleucine	↑		CD	Plasma	A, O	1H-NMR	[3]		Adoptive transfer	Mouse	Stool	>8-24	1H-NMR	[35]
Lysine	↑		CD	Plasma	A, O	1H-NMR	[3]		Adoptive transfer	Mouse	Stool	>8-24	1H-NMR	[35]
Glutamine	↓		CD	Plasma	A, O	1H-NMR	[3]		Adoptive transfer	Mouse	Stool	>8-24	1H-NMR	[35]
Succinic acid	↓		CD	Plasma	A, O	1H-NMR	[3]		Adoptive transfer	Mouse	Urine	>8-24	1H-NMR	[35]
Glycine	↑		CD	Serum	A, O	1H-NMR	[3]		Adoptive transfer	Mouse	Stool	>8-24	1H-NMR	[35]
Glycine	↑		CD	Serum	Y, A, O	GC-MS	[8]		Adoptive transfer	Mouse	Stool	>8-24	1H-NMR	[35]
Isoleucine	↑		CD	Serum	A	1H-NMR	[15]		Adoptive transfer	Mouse	Stool	>8-24	1H-NMR	[35]
Isoleucine	↑		CD	Serum	A, O	1H-NMR	[3]		Adoptive transfer	Mouse	Stool	>8-24	1H-NMR	[35]
Glutamine	↓		CD	Serum	Y, A, O	GC-MS	[8]		Adoptive transfer	Mouse	Stool	>8-24	1H-NMR	[35]
Glycine	↑		CD	Urine	Y	1H-NMR	[4]		Adoptive transfer	Mouse	Stool	>8-24	1H-NMR	[35]
Alanine	↓		CD	Urine	A	1H-NMR	[16]		Adoptive transfer	Mouse	Urine	>8-24	1H-NMR	[35]
Glutamine	↓		CD	Urine	A, O	1H-NMR	[3]		Adoptive transfer	Mouse	Stool	>8-24	1H-NMR	[35]
Succinic acid	↓		CD	Urine	A, O	1H-NMR	[3]		Adoptive transfer	Mouse	Urine	>8-24	1H-NMR	[35]
Alanine	↓		IBD	Colonic mucosa	A	1H-NMR	[12]		Adoptive transfer	Mouse	Urine	>8-24	1H-NMR	[35]
Glutamine	↓		IBD	Colonic mucosa	A	1H-NMR	[12]		Adoptive transfer	Mouse	Stool	>8-24	1H-NMR	[35]
Glycine	↑		IBD	Serum	A, O	1H-NMR	[2]		Adoptive transfer	Mouse	Stool	>8-24	1H-NMR	[35]
Isoleucine	↑		IBD	Serum	A, O	1H-NMR	[2]		Adoptive transfer	Mouse	Stool	>8-24	1H-NMR	[35]
Phenylalanine	↑		IBD	Serum	A, O	1H-NMR	[2]		Adoptive transfer	Mouse	Stool	>8-24	1H-NMR	[35]
Alanine	↓		IBD	Urine	A, O	1H-NMR	[2]		Adoptive transfer	Mouse	Urine	>8-24	1H-NMR	[35]
Succinic acid	↓		IBD	Urine	A, O	1H-NMR	[2]		Adoptive transfer	Mouse	Urine	>8-24	1H-NMR	[35]
Succinic acid	↓		IBD	Urine	A, O	NMR	[21]		Adoptive transfer	Mouse	Urine	>8-24	1H-NMR	[35]
Alanine	↓		UC	Colonic mucosa	Unknown	Proton MRS	[14]		Adoptive transfer	Mouse	Urine	>8-24	1H-NMR	[35]
Glutamine	↓		UC	Colonic mucosa	Unknown	Proton MRS	[14]		Adoptive transfer	Mouse	Stool	>8-24	1H-NMR	[35]
Succinic acid	↓		UC	Colonic mucosa	Unknown	Proton MRS	[14]		Adoptive transfer	Mouse	Urine	>8-24	1H-NMR	[35]
Isoleucine	↑		UC	Feces	A, O	1H-NMR	[6]		Adoptive transfer	Mouse	Stool	>8-24	1H-NMR	[35]
Lysine	↑		UC	Feces	A, O	1H-NMR	[6]		Adoptive transfer	Mouse	Stool	>8-24	1H-NMR	[35]
Lysine	↑		UC	Feces	Y, A, O	1H-NMR	[7]		Adoptive transfer	Mouse	Stool	>8-24	1H-NMR	[35]
Isoleucine	↑		UC	Plasma	A, O	1H-NMR	[3]		Adoptive transfer	Mouse	Stool	>8-24	1H-NMR	[35]
Lysine	↑		UC	Plasma	A, O	1H-NMR	[3]		Adoptive transfer	Mouse	Stool	>8-24	1H-NMR	[35]
Alanine	↓		UC	Rectum tissue	Y, A, O	GC-MS	[8]		Adoptive transfer	Mouse	Urine	>8-24	1H-NMR	[35]
Glutamine	↓		UC	Rectum tissue	Y, A, O	GC-MS	[8]		Adoptive transfer	Mouse	Stool	>8-24	1H-NMR	[35]
Proline	↓		UC	Rectum tissue	Y, A, O	GC-MS	[8]		Adoptive transfer	Mouse	Urine	>8-24	1H-NMR	[35]
Succinic acid	↓		UC	Rectum tissue	Y, A, O	GC-MS	[8]		Adoptive transfer	Mouse	Urine	>8-24	1H-NMR	[35]
Glycine	↑		UC	Serum	Y, A, O	GC-MS	[8]		Adoptive transfer	Mouse	Stool	>8-24	1H-NMR	[35]
Isoleucine	↑		UC	Serum	A, O	1H-NMR	[3]		Adoptive transfer	Mouse	Stool	>8-24	1H-NMR	[35]
Lysine	↑		UC	Serum	A, O	1H-NMR	[3]		Adoptive transfer	Mouse	Stool	>8-24	1H-NMR	[35]
Phenylalanine	↑		UC	Serum	A, O	1H-NMR	[1]		Adoptive transfer	Mouse	Stool	>8-24	1H-NMR	[35]
Glutamine	↓		UC	Serum	Y, A, O	GC-MS	[5]		Adoptive transfer	Mouse	Stool	>8-24	1H-NMR	[35]
Glutamine	↓		UC	Serum	A, O	GC-MS	[22]		Adoptive transfer	Mouse	Stool	>8-24	1H-NMR	[35]
Glutamine	↓		UC	Serum	Y, A, O	GC-MS	[8]		Adoptive transfer	Mouse	Stool	>8-24	1H-NMR	[35]
Proline	↓		UC	Serum	Y, A, O	GC-MS	[5]		Adoptive transfer	Mouse	Urine	>8-24	1H-NMR	[35]
Succinic acid	↓		UC	Serum	Y, A, O	GC-MS	[5]		Adoptive transfer	Mouse	Urine	>8-24	1H-NMR	[35]
Glycine	↑		UC	Urine	Y	1H-NMR	[4]		Adoptive transfer	Mouse	Stool	>8-24	1H-NMR	[35]
Tryptophan	↑		UC	Urine	A, O	1H-NMR	[3]		Adoptive transfer	Mouse	Stool	>8-24	1H-NMR	[35]
Tryptophan	↑		UC	Urine	Y	1H-NMR	[4]		Adoptive transfer	Mouse	Stool	>8-24	1H-NMR	[35]
Succinic acid	↓		UC	Urine	A, O	1H-NMR	[3]		Adoptive transfer	Mouse	Urine	>8-24	1H-NMR	[35]
Succinic acid	↓		UC	Urine	Y	1H-NMR	[4]		Adoptive transfer	Mouse	Urine	>8-24	1H-NMR	[35]
Alanine	↓		CD	Colonic mucosa	Unknown	Proton MRS	[14]		DSS (A)	Mouse	Serum	>3-8	1H-NMR	[25]
Glutamic acid	↓		CD	Colonic mucosa	Unknown	Proton MRS	[14]		DSS (A)	Mouse	Feces	>3-8	1H-NMR	[43]
Glutamine	↓		CD	Colonic mucosa	Unknown	Proton MRS	[14]		DSS (A)	Mouse	Feces	>3-8	1H-NMR	[43]
Glutamine	↓		CD	Colonic mucosa	Unknown	Proton MRS	[14]		DSS (A)	Mouse	Liver	>8-24	1H-NMR	[33]
Glutamine	↓		CD	Colonic mucosa	Unknown	Proton MRS	[14]		DSS (A)	Mouse	Serum	>3-8	1H-NMR	[25]
Glutamine	↓		CD	Colonic mucosa	Unknown	Proton MRS	[14]		DSS (A)	Mouse	Serum	>8-24	GC-MS	[22]
Glutamine	↓		CD	Colonic mucosa	Unknown	Proton MRS	[14]		DSS (A)	Mouse	Colon	>8-24	GC-MS	[22]
Glutamine	↓		CD	Colonic mucosa	Unknown	Proton MRS	[14]		DSS (A)	Mouse	Serum	>8-24	GC-MS	[22]
Glycerophosphocholine	↓		CD	Colonic mucosa	Unknown	Proton MRS	[14]		DSS (A)	Mouse	Colon	>8-24	1H-NMR	[33]
Lactic acid	↓		CD	Colonic mucosa	Unknown	Proton MRS	[14]		DSS (A)	Mouse	Serum	>3-8	1H-NMR	[25]
Succinic acid	↓		CD	Colonic mucosa	Unknown	Proton MRS	[14]		DSS (A)	Mouse	Serum	>8-24	GC-MS	[22]
Alanine	↑		CD	Feces	A, O	1H-NMR	[6]		DSS (A)	Mouse	Colon	>8-24	GC-MS	[22]
Alanine	↑		CD	Feces	Y, A, O	1H-NMR	[7]		DSS (A)	Mouse	Colon	>8-24	GC-MS	[22]
Glycine	↑		CD	Feces	A, O	1H-NMR	[6]		DSS (A)	Mouse	Colon	>8-24	GC-MS	[36]
Isoleucine	↑		CD	Feces	A, O	1H-NMR	[6]		DSS (A)	Mouse	Colon	>8-24	GC-MS	[22]
Isoleucine	↑		CD	Feces	Y, A, O	1H-NMR	[7]		DSS (A)	Mouse	Colon	>8-24	GC-MS	[22]
Isoleucine	↑		CD	Feces	A, O	1H-NMR	[6]		DSS (A)	Mouse	Serum	>8-24	GC-MS	[22]
Isoleucine	↑		CD	Feces	Y, A, O	1H-NMR	[7]		DSS (A)	Mouse	Serum	>8-24	GC-MS	[22]
Leucine	↑		CD	Feces	A, O	1H-NMR	[6]		DSS (A)	Mouse	Serum	>8-24	GC-MS	[22]
Leucine	↑		CD	Feces	Y, A, O	1H-NMR	[7]		DSS (A)	Mouse	Serum	>8-24	GC-MS	[22]
Leucine	↑		CD	Feces	A, O	1H-NMR	[6]		DSS (A)	Mouse	Colon	>8-24	GC-MS	[22]
Leucine	↑		CD	Feces	Y, A, O	1H-NMR	[7]		DSS (A)	Mouse	Colon	>8-24	GC-MS	[22]
Lysine	↑		CD	Feces	A, O	1H-NMR	[6]		DSS (A)	Mouse	Colon	>8-24	1H-NMR	[33]
Lysine	↑		CD	Feces	Y, A, O	1H-NMR	[7]		DSS (A)	Mouse	Colon	>8-24	1H-NMR	[33]
Lysine	↑		CD	Feces	A, O	1H-NMR	[6]		DSS (A)	Mouse	Liver	>8-24	1H-NMR	[33]
Lysine	↑		CD	Feces	Y, A, O	1H-NMR	[7]		DSS (A)	Mouse	Liver	>8-24	1H-NMR	[33]
Lysine	↑		CD	Feces	A, O	1H-NMR	[6]		DSS (A)	Mouse	Plasma	>8-24	1H-NMR	[33]
Lysine	↑		CD	Feces	Y, A, O	1H-NMR	[7]		DSS (A)	Mouse	Plasma	>8-24	1H-NMR	[33]
Phenylalanine	↑		CD	Feces	A, O	1H-NMR	[6]		DSS (A)	Mouse	Plasma	>8-24	1H-NMR	[33]
Phenylalanine	↑		CD	Feces	A, O	1H-NMR	[6]		DSS (A)	Mouse	Colon	>8-24	GC-MS	[22]
Phenylalanine	↑		CD	Feces	A, O	1H-NMR	[6]		DSS (A)	Mouse	Serum	>8-24	GC-MS	[22]
Tyrosine	↑		CD	Feces	A, O	1H-NMR	[6]		DSS (A)	Mouse	Colon	>8-24	GC-MS	[22]
Tyrosine	↑		CD	Feces	Y, A, O	FT-ICR-MS	[9]		DSS (A)	Mouse	Colon	>8-24	GC-MS	[22]
Valine	↑		CD	Feces	A, O	1H-NMR	[6]		DSS (A)	Mouse	Plasma	>8-24	1H-NMR	[33]
Valine	↑		CD	Feces	Y, A, O	1H-NMR	[7]		DSS (A)	Mouse	Plasma	>8-24	1H-NMR	[33]
Valine	↑		CD	Feces	A, O	1H-NMR	[6]		DSS (A)	Mouse	Colon	>8-24	GC-MS	[22]
Valine	↑		CD	Feces	Y, A, O	1H-NMR	[7]		DSS (A)	Mouse	Colon	>8-24	GC-MS	[22]
Valine	↑		CD	Feces	A, O	1H-NMR	[6]		DSS (A)	Mouse	Serum	>8-24	GC-MS	[22]
Valine	↑		CD	Feces	Y, A, O	1H-NMR	[7]		DSS (A)	Mouse	Serum	>8-24	GC-MS	[22]
Acetic acid	↓		CD	Feces	Y, A, O	1H-NMR	[7]		DSS (A)	Mouse	Plasma	>8-24	1H-NMR	[33]
Acetic acid	↓		CD	Feces	Y, A, O	1H-NMR	[7]		DSS (A)	Mouse	Serum	>3-8	1H-NMR	[25]
Aspartic acid	↓		CD	Feces	A, O	1H-NMR	[6]		DSS (A)	Mouse	Feces	>3-8	1H-NMR	[43]
Butyric acid	↓		CD	Feces	A, O	GC-MS	[20]		DSS (A)	Mouse	Urine	>8-24	1H-NMR	[33]
Glutamic acid	↓		CD	Feces	A, O	1H-NMR	[6]		DSS (A)	Mouse	Feces	>3-8	1H-NMR	[43]
Methylamine	↓		CD	Feces	Y, A, O	1H-NMR	[7]		DSS (A)	Mouse	Urine	>8-24	1H-NMR	[33]
Arginine	↑		CD	Plasma	A, O	1H-NMR	[3]		DSS (C )	Mouse	Liver	>8-24	LC-qTOF-MS	[27]
Creatine	↑		CD	Plasma	A, O	1H-NMR	[3]		DSS (A)	Mouse	Serum	>3-8	1H-NMR	[25]
Glycerol	↑		CD	Plasma	A, O	1H-NMR	[3]		DSS (A)	Mouse	Plasma	>8-24	1H-NMR	[33]
Isoleucine	↑		CD	Plasma	A, O	1H-NMR	[3]		DSS (A)	Mouse	Colon	>8-24	GC-MS	[22]
Isoleucine	↑		CD	Plasma	A, O	1H-NMR	[3]		DSS (A)	Mouse	Serum	>8-24	GC-MS	[22]
Lactic acid	↑		CD	Plasma	A, O	1H-NMR	[3]		DSS (A)	Mouse	Colon	>8-24	NMR(1H, 1C, 1P)	[39]
Lysine	↑		CD	Plasma	A, O	1H-NMR	[3]		DSS (A)	Mouse	Colon	>8-24	1H-NMR	[33]
Lysine	↑		CD	Plasma	A, O	1H-NMR	[3]		DSS (A)	Mouse	Liver	>8-24	1H-NMR	[33]
Lysine	↑		CD	Plasma	A, O	1H-NMR	[3]		DSS (A)	Mouse	Plasma	>8-24	1H-NMR	[33]
Mannose	↑		CD	Plasma	A, O	1H-NMR	[3]		DSS (A)	Mouse	Serum	>3-8	1H-NMR	[25]
Betaine	↓		CD	Plasma	A, O	1H-NMR	[3]		DSS (A)	Mouse	Colon	>8-24	NMR(1H, 1C, 1P)	[39]
Betaine	↓		CD	Plasma	A, O	1H-NMR	[3]		DSS (A)	Mouse	Serum	>3-8	1H-NMR	[25]
Glucose	↓		CD	Plasma	A, O	1H-NMR	[3]		DSS (A)	Mouse	Plasma	>8-24	1H-NMR	[33]
Glucose	↓		CD	Plasma	A, O	1H-NMR	[3]		DSS (A)	Mouse	Liver	>8-24	1H-NMR	[33]
Glucose	↓		CD	Plasma	A, O	1H-NMR	[3]		DSS (A)	Mouse	Serum	>8-24	GC-MS	[36]
Glucose	↓		CD	Plasma	A, O	1H-NMR	[3]		DSS (A)	Mouse	Serum	>3-8	1H-NMR	[25]
Glutamine	↓		CD	Plasma	A, O	1H-NMR	[3]		DSS (A)	Mouse	Feces	>3-8	1H-NMR	[43]
Glutamine	↓		CD	Plasma	A, O	1H-NMR	[3]		DSS (A)	Mouse	Liver	>8-24	1H-NMR	[33]
Glutamine	↓		CD	Plasma	A, O	1H-NMR	[3]		DSS (A)	Mouse	Serum	>3-8	1H-NMR	[25]
Glutamine	↓		CD	Plasma	A, O	1H-NMR	[3]		DSS (A)	Mouse	Serum	>8-24	GC-MS	[22]
Glutamine	↓		CD	Plasma	A, O	1H-NMR	[3]		DSS (A)	Mouse	Colon	>8-24	GC-MS	[22]
Glutamine	↓		CD	Plasma	A, O	1H-NMR	[3]		DSS (A)	Mouse	Serum	>8-24	GC-MS	[22]
Succinic acid	↓		CD	Plasma	A, O	1H-NMR	[3]		DSS (A)	Mouse	Serum	>8-24	GC-MS	[22]
Tyrosine	↓		CD	Plasma	A, O	1H-NMR	[3]		DSS (A)	Mouse	Serum	>3-8	1H-NMR	[25]
Tyrosine	↓		CD	Plasma	A, O	1H-NMR	[3]		DSS (A)	Mouse	Serum	>8-24	GC-MS	[22]
Tyrosine	↓		CD	Plasma	A, O	1H-NMR	[3]		DSS (A)	Mouse	Plasma	>8-24	UPLC-MS	[38]
Acetic acid	↓		CD	Serum	A, O	1H-NMR	[3]		DSS (A)	Mouse	Plasma	>8-24	1H-NMR	[33]
Acetic acid	↓		CD	Serum	A, O	1H-NMR	[3]		DSS (A)	Mouse	Serum	>3-8	1H-NMR	[25]
Alanine	↑		CD	Serum	Y, A, O	GC-MS	[8]		DSS (A)	Mouse	Colon	>8-24	GC-MS	[22]
Arginine	↑		CD	Serum	A, O	1H-NMR	[3]		DSS (C )	Mouse	Liver	>8-24	LC-qTOF-MS	[27]
Citric acid	↓		CD	Serum	A, O	1H-NMR	[3]		DSS (A)	Mouse	Plasma	>8-24	UPLC-MS	[38]
Citric acid	↓		CD	Serum	A, O	1H-NMR	[3]		DSS (A)	Mouse	Serum	>3-8	1H-NMR	[25]
Citric acid	↓		CD	Serum	A, O	1H-NMR	[3]		DSS (A)	Mouse	Serum	>8-24	GC-MS	[22]
Citric acid	↓		CD	Serum	A, O	1H-NMR	[3]		DSS (A)	Mouse	Serum	>8-24	GC-MS	[22]
Fumaric acid	↑		CD	Serum	Y, A, O	GC-MS	[8]		DSS (A)	Mouse	Urine	>8-24	1H-NMR	[33]
Glutamine	↓		CD	Serum	Y, A, O	GC-MS	[8]		DSS (A)	Mouse	Colon	>8-24	GC-MS	[22]
Glutamine	↓		CD	Serum	Y, A, O	GC-MS	[8]		DSS (A)	Mouse	Feces	>3-8	1H-NMR	[43]
Glutamine	↓		CD	Serum	Y, A, O	GC-MS	[8]		DSS (A)	Mouse	Liver	>8-24	1H-NMR	[33]
Glutamine	↓		CD	Serum	Y, A, O	GC-MS	[8]		DSS (A)	Mouse	Serum	>3-8	1H-NMR	[25]
Glutamine	↓		CD	Serum	Y, A, O	GC-MS	[8]		DSS (A)	Mouse	Serum	>8-24	GC-MS	[22]
Glutamine	↓		CD	Serum	Y, A, O	GC-MS	[8]		DSS (A)	Mouse	Serum	>8-24	GC-MS	[22]
Glycine	↑		CD	Serum	A, O	1H-NMR	[3]		DSS (A)	Mouse	Colon	>8-24	GC-MS	[36]
Glycine	↑		CD	Serum	Y, A, O	GC-MS	[8]		DSS (A)	Mouse	Colon	>8-24	GC-MS	[36]
Histidine	↓		CD	Serum	Y, A, O	GC-MS	[8]		DSS (A)	Mouse	Serum	>3-8	1H-NMR	[25]
Isoleucine	↑		CD	Serum	A	1H-NMR	[15]		DSS (A)	Mouse	Colon	>8-24	GC-MS	[22]
Isoleucine	↑		CD	Serum	A, O	1H-NMR	[3]		DSS (A)	Mouse	Colon	>8-24	GC-MS	[22]
Isoleucine	↑		CD	Serum	A	1H-NMR	[15]		DSS (A)	Mouse	Serum	>8-24	GC-MS	[22]
Isoleucine	↑		CD	Serum	A, O	1H-NMR	[3]		DSS (A)	Mouse	Serum	>8-24	GC-MS	[22]
Malic acid	↑		CD	Serum	Y, A, O	GC-MS	[8]		DSS (A)	Mouse	Colon	>8-24	GC-MS	[22]
Malic acid	↑		CD	Serum	Y, A, O	GC-MS	[8]		DSS (A)	Mouse	Serum	>8-24	GC-MS	[36]
Mannose	↑		CD	Serum	A, O	1H-NMR	[3]		DSS (A)	Mouse	Serum	>3-8	1H-NMR	[25]
Methionine	↑		CD	Serum	Y, A, O	GC-MS	[8]		DSS (A)	Mouse	Colon	>8-24	GC-MS	[22]
Proline	↑		CD	Serum	A, O	1H-NMR	[3]		DSS (A)	Mouse	Colon	>8-24	GC-MS	[22]
Proline	↑		CD	Serum	Y, A, O	GC-MS	[8]		DSS (A)	Mouse	Colon	>8-24	GC-MS	[22]
Succinic acid	↑		CD	Serum	Y, A, O	GC-MS	[8]		DSS (A)	Mouse	Colon	>8-24	GC-MS	[22]
Tryptophan	↓		CD	Serum	Y, A, O	GC-MS	[8]		DSS (A)	Mouse	Plasma	>8-24	UPLC-MS	[38]
Tryptophan	↓		CD	Serum	Y, A, O	GC-MS	[8]		DSS (A)	Mouse	Serum	>8-24	GC-MS	[22]
4-Hydroxyphenylacetic acid	↑		CD	Urine	A, O	1H-NMR	[3]		DSS (A)	Mouse	Colon	>8-24	GC-MS	[22]
4-Hydroxyphenylacetic acid	↑		CD	Urine	Y	1H-NMR	[4]		DSS (A)	Mouse	Colon	>8-24	GC-MS	[22]
Acetylcarnitine	↑		CD	Urine	A, O	1H-NMR	[3]		DSS (C )	Mouse	Colon	>8-24	LC-qTOF-MS	[27]
Carnitine	↑		CD	Urine	A, O	1H-NMR	[3]		DSS (C )	Mouse	Colon	>8-24	LC-qTOF-MS	[27]
Glycine	↑		CD	Urine	Y	1H-NMR	[4]		DSS (A)	Mouse	Colon	>8-24	GC-MS	[36]
Lactic acid	↑		CD	Urine	A, O	1H-NMR	[3]		DSS (A)	Mouse	Colon	>8-24	NMR(1H, 1C, 1P)	[39]
Prostaglandin E2	↑		CD	Urine	A	LC-MS	[17]		DSS (C )	Rat	Colon	>8-24	LC-MS	[42]
Threonine	↑		CD	Urine	A, O	1H-NMR	[3]		DSS (A)	Mouse	Colon	>8-24	GC-MS	[22]
Threonine	↑		CD	Urine	A, O	1H-NMR	[3]		DSS (A)	Mouse	Serum	>8-24	GC-MS	[22]
4-Cresol sulfate	↓		CD	Urine	Y, A, O	1H-NMR	[18]		DSS (A)	Mouse	Urine	>8-24	1H-NMR	[33]
Alanine	↓		CD	Urine	A	1H-NMR	[16]		DSS (A)	Mouse	Serum	>3-8	1H-NMR	[25]
Betaine	↓		CD	Urine	A, O	1H-NMR	[3]		DSS (A)	Mouse	Colon	>8-24	NMR(1H, 1C, 1P)	[39]
Betaine	↓		CD	Urine	A, O	1H-NMR	[3]		DSS (A)	Mouse	Serum	>3-8	1H-NMR	[25]
Carnitine	↓		CD	Urine	Y	1H-NMR	[4]		DSS (A)	Mouse	Serum	>3-8	1H-NMR	[25]
Citric acid	↓		CD	Urine	A	1H-NMR	[16]		DSS (A)	Mouse	Serum	>3-8	1H-NMR	[25]
Citric acid	↓		CD	Urine	A	1H-NMR	[16]		DSS (A)	Mouse	Serum	>8-24	GC-MS	[22]
Citric acid	↓		CD	Urine	A	1H-NMR	[16]		DSS (A)	Mouse	Plasma	>8-24	UPLC-MS	[38]
Citric acid	↓		CD	Urine	A	1H-NMR	[16]		DSS (A)	Mouse	Serum	>8-24	GC-MS	[22]
Glutamine	↓		CD	Urine	A, O	1H-NMR	[3]		DSS (A)	Mouse	Feces	>3-8	1H-NMR	[43]
Glutamine	↓		CD	Urine	A, O	1H-NMR	[3]		DSS (A)	Mouse	Liver	>8-24	1H-NMR	[33]
Glutamine	↓		CD	Urine	A, O	1H-NMR	[3]		DSS (A)	Mouse	Serum	>3-8	1H-NMR	[25]
Glutamine	↓		CD	Urine	A, O	1H-NMR	[3]		DSS (A)	Mouse	Serum	>8-24	GC-MS	[22]
Glutamine	↓		CD	Urine	A, O	1H-NMR	[3]		DSS (A)	Mouse	Colon	>8-24	GC-MS	[22]
Glutamine	↓		CD	Urine	A, O	1H-NMR	[3]		DSS (A)	Mouse	Serum	>8-24	GC-MS	[22]
Hippuric acid	↓		CD	Urine	A, O	1H-NMR	[3]		DSS (A)	Mouse	Urine	>8-24	1H-NMR	[33]
Hippuric acid	↓		CD	Urine	A, O	1H-NMR	[23]		DSS (A)	Mouse	Urine	>8-24	1H-NMR	[33]
Hippuric acid	↓		CD	Urine	A	1H-NMR	[16]		DSS (A)	Mouse	Urine	>8-24	1H-NMR	[33]
Hippuric acid	↓		CD	Urine	Y	1H-NMR	[4]		DSS (A)	Mouse	Urine	>8-24	1H-NMR	[33]
Hippuric acid	↓		CD	Urine	Y, A, O	1H-NMR	[18]		DSS (A)	Mouse	Urine	>8-24	1H-NMR	[33]
Hippuric acid	↓		CD	Urine	A, O	1H-NMR	[3]		DSS (A)	Mouse	Urine	>8-24	1H-NMR	[33]
Hippuric acid	↓		CD	Urine	A, O	1H-NMR	[23]		DSS (A)	Mouse	Urine	>8-24	1H-NMR	[33]
Hippuric acid	↓		CD	Urine	A	1H-NMR	[16]		DSS (A)	Mouse	Urine	>8-24	1H-NMR	[33]
Hippuric acid	↓		CD	Urine	Y	1H-NMR	[4]		DSS (A)	Mouse	Urine	>8-24	1H-NMR	[33]
Hippuric acid	↓		CD	Urine	Y, A, O	1H-NMR	[18]		DSS (A)	Mouse	Urine	>8-24	1H-NMR	[33]
Hypoxanthine	↓		CD	Urine	A, O	1H-NMR	[3]		DSS (A)	Mouse	Spleen	>8-24	1H-NMR	[33]
Succinic acid	↓		CD	Urine	A, O	1H-NMR	[3]		DSS (A)	Mouse	Serum	>8-24	GC-MS	[22]
Taurine	↓		CD	Urine	A, O	1H-NMR	[3]		DSS (A)	Mouse	Colon	>8-24	1H-NMR	[33]
Taurine	↓		CD	Urine	Y	1H-NMR	[4]		DSS (A)	Mouse	Colon	>8-24	1H-NMR	[33]
Taurine	↓		CD	Urine	A, O	1H-NMR	[3]		DSS (A)	Mouse	Spleen	>8-24	1H-NMR	[33]
Taurine	↓		CD	Urine	Y	1H-NMR	[4]		DSS (A)	Mouse	Spleen	>8-24	1H-NMR	[33]
Alanine	↓		IBD	Colonic mucosa	A	1H-NMR	[12]		DSS (A)	Mouse	Serum	>3-8	1H-NMR	[25]
Glutamine	↓		IBD	Colonic mucosa	A	1H-NMR	[12]		DSS (A)	Mouse	Feces	>3-8	1H-NMR	[43]
Glutamine	↓		IBD	Colonic mucosa	A	1H-NMR	[12]		DSS (A)	Mouse	Liver	>8-24	1H-NMR	[33]
Glutamine	↓		IBD	Colonic mucosa	A	1H-NMR	[12]		DSS (A)	Mouse	Serum	>3-8	1H-NMR	[25]
Glutamine	↓		IBD	Colonic mucosa	A	1H-NMR	[12]		DSS (A)	Mouse	Serum	>8-24	GC-MS	[22]
Glutamine	↓		IBD	Colonic mucosa	A	1H-NMR	[12]		DSS (A)	Mouse	Colon	>8-24	GC-MS	[22]
Glutamine	↓		IBD	Colonic mucosa	A	1H-NMR	[12]		DSS (A)	Mouse	Serum	>8-24	GC-MS	[22]
Glycerophosphocholine	↓		IBD	Colonic mucosa	A	1H-NMR	[12]		DSS (A)	Mouse	Colon	>8-24	1H-NMR	[33]
Lactic acid	↓		IBD	Colonic mucosa	A	1H-NMR	[12]		DSS (A)	Mouse	Serum	>3-8	1H-NMR	[25]
3-Hydroxybutyric acid	↑		IBD	Serum	A, O	1H-NMR	[2]		DSS (A)	Mouse	Serum	>3-8	1H-NMR	[25]
3-Hydroxybutyric acid	↑		IBD	Serum	A, O	1H-NMR	[2]		DSS (A)	Mouse	Serum	>8-24	GC-MS	[22]
Acetoacetic acid	↑		IBD	Serum	A, O	1H-NMR	[2]		DSS (A)	Mouse	Serum	>3-8	1H-NMR	[25]
Glycine	↑		IBD	Serum	A, O	1H-NMR	[2]		DSS (A)	Mouse	Colon	>8-24	GC-MS	[36]
Isoleucine	↑		IBD	Serum	A, O	1H-NMR	[2]		DSS (A)	Mouse	Colon	>8-24	GC-MS	[22]
Isoleucine	↑		IBD	Serum	A, O	1H-NMR	[2]		DSS (A)	Mouse	Serum	>8-24	GC-MS	[22]
Lactic acid	↑		IBD	Serum	A, O	1H-NMR	[2]		DSS (A)	Mouse	Colon	>8-24	NMR(1H, 1C, 1P)	[39]
Leucine	↑		IBD	Serum	A, O	1H-NMR	[2]		DSS (A)	Mouse	Serum	>8-24	GC-MS	[22]
Leucine	↑		IBD	Serum	A, O	1H-NMR	[2]		DSS (A)	Mouse	Colon	>8-24	GC-MS	[22]
Phenylalanine	↑		IBD	Serum	A, O	1H-NMR	[2]		DSS (A)	Mouse	Plasma	>8-24	1H-NMR	[33]
Phenylalanine	↑		IBD	Serum	A, O	1H-NMR	[2]		DSS (A)	Mouse	Colon	>8-24	GC-MS	[22]
Phenylalanine	↑		IBD	Serum	A, O	1H-NMR	[2]		DSS (A)	Mouse	Serum	>8-24	GC-MS	[22]
Histidine	↓		IBD	Serum	A, O	1H-NMR	[2]		DSS (A)	Mouse	Serum	>3-8	1H-NMR	[25]
Acetoacetic acid	↑		IBD	Urine	A, O	1H-NMR	[2]		DSS (A)	Mouse	Serum	>3-8	1H-NMR	[25]
Acetic acid	↓		IBD	Urine	A, O	NMR	[21]		DSS (A)	Mouse	Plasma	>8-24	1H-NMR	[33]
Acetic acid	↓		IBD	Urine	A, O	NMR	[21]		DSS (A)	Mouse	Serum	>3-8	1H-NMR	[25]
Alanine	↓		IBD	Urine	A, O	1H-NMR	[2]		DSS (A)	Mouse	Serum	>3-8	1H-NMR	[25]
Citric acid	↓		IBD	Urine	A, O	1H-NMR	[2]		DSS (A)	Mouse	Serum	>3-8	1H-NMR	[25]
Citric acid	↓		IBD	Urine	A, O	NMR	[21]		DSS (A)	Mouse	Serum	>3-8	1H-NMR	[25]
Citric acid	↓		IBD	Urine	A, O	1H-NMR	[2]		DSS (A)	Mouse	Serum	>8-24	GC-MS	[22]
Citric acid	↓		IBD	Urine	A, O	NMR	[21]		DSS (A)	Mouse	Serum	>8-24	GC-MS	[22]
Citric acid	↓		IBD	Urine	A, O	1H-NMR	[2]		DSS (A)	Mouse	Plasma	>8-24	UPLC-MS	[38]
Citric acid	↓		IBD	Urine	A, O	NMR	[21]		DSS (A)	Mouse	Plasma	>8-24	UPLC-MS	[38]
Citric acid	↓		IBD	Urine	A, O	1H-NMR	[2]		DSS (A)	Mouse	Serum	>8-24	GC-MS	[22]
Citric acid	↓		IBD	Urine	A, O	NMR	[21]		DSS (A)	Mouse	Serum	>8-24	GC-MS	[22]
Glycine	↓		IBD	Urine	A, O	1H-NMR	[2]		DSS (A)	Mouse	Serum	>3-8	1H-NMR	[25]
Glycine	↓		IBD	Urine	A, O	1H-NMR	[2]		DSS (A)	Mouse	Serum	>8-24	GC-MS	[22]
Hippuric acid	↓		IBD	Urine	A, O	1H-NMR	[2]		DSS (A)	Mouse	Urine	>8-24	1H-NMR	[33]
Hippuric acid	↓		IBD	Urine	A, O	NMR	[21]		DSS (A)	Mouse	Urine	>8-24	1H-NMR	[33]
Hippuric acid	↓		IBD	Urine	A, O	1H-NMR	[2]		DSS (A)	Mouse	Urine	>8-24	1H-NMR	[33]
Hippuric acid	↓		IBD	Urine	A, O	NMR	[21]		DSS (A)	Mouse	Urine	>8-24	1H-NMR	[33]
Histidine	↓		IBD	Urine	A, O	NMR	[21]		DSS (A)	Mouse	Serum	>3-8	1H-NMR	[25]
Lysine	↓		IBD	Urine	A, O	NMR	[21]		DSS (A)	Mouse	Feces	>3-8	1H-NMR	[43]
Methylamine	↓		IBD	Urine	A, O	NMR	[21]		DSS (A)	Mouse	Urine	>8-24	1H-NMR	[33]
Succinic acid	↓		IBD	Urine	A, O	1H-NMR	[2]		DSS (A)	Mouse	Serum	>8-24	GC-MS	[22]
Succinic acid	↓		IBD	Urine	A, O	NMR	[21]		DSS (A)	Mouse	Serum	>8-24	GC-MS	[22]
Taurine	↓		IBD	Urine	A, O	1H-NMR	[2]		DSS (A)	Mouse	Colon	>8-24	1H-NMR	[33]
Taurine	↓		IBD	Urine	A, O	NMR	[21]		DSS (A)	Mouse	Colon	>8-24	1H-NMR	[33]
Taurine	↓		IBD	Urine	A, O	1H-NMR	[2]		DSS (A)	Mouse	Spleen	>8-24	1H-NMR	[33]
Taurine	↓		IBD	Urine	A, O	NMR	[21]		DSS (A)	Mouse	Spleen	>8-24	1H-NMR	[33]
Alanine	↓		UC	Colonic mucosa	Unknown	Proton MRS	[14]		DSS (A)	Mouse	Serum	>3-8	1H-NMR	[25]
Glutamic acid	↓		UC	Colonic mucosa	Unknown	Proton MRS	[14]		DSS (A)	Mouse	Feces	>3-8	1H-NMR	[43]
Glutamine	↓		UC	Colonic mucosa	Unknown	Proton MRS	[14]		DSS (A)	Mouse	Feces	>3-8	1H-NMR	[43]
Glutamine	↓		UC	Colonic mucosa	Unknown	Proton MRS	[14]		DSS (A)	Mouse	Liver	>8-24	1H-NMR	[33]
Glutamine	↓		UC	Colonic mucosa	Unknown	Proton MRS	[14]		DSS (A)	Mouse	Serum	>3-8	1H-NMR	[25]
Glutamine	↓		UC	Colonic mucosa	Unknown	Proton MRS	[14]		DSS (A)	Mouse	Serum	>8-24	GC-MS	[22]
Glutamine	↓		UC	Colonic mucosa	Unknown	Proton MRS	[14]		DSS (A)	Mouse	Colon	>8-24	GC-MS	[22]
Glutamine	↓		UC	Colonic mucosa	Unknown	Proton MRS	[14]		DSS (A)	Mouse	Serum	>8-24	GC-MS	[22]
Glycerophosphocholine	↓		UC	Colonic mucosa	Unknown	Proton MRS	[14]		DSS (A)	Mouse	Colon	>8-24	1H-NMR	[33]
Lactic acid	↓		UC	Colonic mucosa	Unknown	Proton MRS	[14]		DSS (A)	Mouse	Serum	>3-8	1H-NMR	[25]
Succinic acid	↓		UC	Colonic mucosa	Unknown	Proton MRS	[14]		DSS (A)	Mouse	Serum	>8-24	GC-MS	[22]
Alanine	↑		UC	Feces	A, O	1H-NMR	[6]		DSS (A)	Mouse	Colon	>8-24	GC-MS	[22]
Glutamic acid	↑		UC	Feces	Y, A, O	1H-NMR	[7]		DSS (A)	Mouse	Colon	>8-24	GC-MS	[22]
Isoleucine	↑		UC	Feces	A, O	1H-NMR	[6]		DSS (A)	Mouse	Colon	>8-24	GC-MS	[22]
Isoleucine	↑		UC	Feces	A, O	1H-NMR	[6]		DSS (A)	Mouse	Serum	>8-24	GC-MS	[22]
Lactic acid	↑		UC	Feces	A, O	1H-NMR	[6]		DSS (A)	Mouse	Colon	>8-24	NMR(1H, 1C, 1P)	[39]
Leucine	↑		UC	Feces	A, O	1H-NMR	[6]		DSS (A)	Mouse	Serum	>8-24	GC-MS	[22]
Leucine	↑		UC	Feces	A, O	1H-NMR	[6]		DSS (A)	Mouse	Colon	>8-24	GC-MS	[22]
Lysine	↑		UC	Feces	A, O	1H-NMR	[6]		DSS (A)	Mouse	Colon	>8-24	1H-NMR	[33]
Lysine	↑		UC	Feces	Y, A, O	1H-NMR	[7]		DSS (A)	Mouse	Colon	>8-24	1H-NMR	[33]
Lysine	↑		UC	Feces	A, O	1H-NMR	[6]		DSS (A)	Mouse	Liver	>8-24	1H-NMR	[33]
Lysine	↑		UC	Feces	Y, A, O	1H-NMR	[7]		DSS (A)	Mouse	Liver	>8-24	1H-NMR	[33]
Lysine	↑		UC	Feces	A, O	1H-NMR	[6]		DSS (A)	Mouse	Plasma	>8-24	1H-NMR	[33]
Lysine	↑		UC	Feces	Y, A, O	1H-NMR	[7]		DSS (A)	Mouse	Plasma	>8-24	1H-NMR	[33]
Valine	↑		UC	Feces	A, O	1H-NMR	[6]		DSS (A)	Mouse	Plasma	>8-24	1H-NMR	[33]
Valine	↑		UC	Feces	A, O	1H-NMR	[6]		DSS (A)	Mouse	Colon	>8-24	GC-MS	[22]
Valine	↑		UC	Feces	A, O	1H-NMR	[6]		DSS (A)	Mouse	Serum	>8-24	GC-MS	[22]
Acetic acid	↓		UC	Feces	A	GC-MS	[19]		DSS (A)	Mouse	Plasma	>8-24	1H-NMR	[33]
Acetic acid	↓		UC	Feces	A, O	GC-MS	[20]		DSS (A)	Mouse	Plasma	>8-24	1H-NMR	[33]
Acetic acid	↓		UC	Feces	A	GC-MS	[19]		DSS (A)	Mouse	Serum	>3-8	1H-NMR	[25]
Acetic acid	↓		UC	Feces	A, O	GC-MS	[20]		DSS (A)	Mouse	Serum	>3-8	1H-NMR	[25]
Butyric acid	↓		UC	Feces	A, O	GC-MS	[20]		DSS (A)	Mouse	Urine	>8-24	1H-NMR	[33]
Methylamine	↓		UC	Feces	Y, A, O	1H-NMR	[7]		DSS (A)	Mouse	Urine	>8-24	1H-NMR	[33]
Creatine	↑		UC	Plasma	A, O	1H-NMR	[3]		DSS (A)	Mouse	Serum	>3-8	1H-NMR	[25]
Isoleucine	↑		UC	Plasma	A, O	1H-NMR	[3]		DSS (A)	Mouse	Colon	>8-24	GC-MS	[22]
Isoleucine	↑		UC	Plasma	A, O	1H-NMR	[3]		DSS (A)	Mouse	Serum	>8-24	GC-MS	[22]
Lysine	↑		UC	Plasma	A, O	1H-NMR	[3]		DSS (A)	Mouse	Colon	>8-24	1H-NMR	[33]
Lysine	↑		UC	Plasma	A, O	1H-NMR	[3]		DSS (A)	Mouse	Liver	>8-24	1H-NMR	[33]
Lysine	↑		UC	Plasma	A, O	1H-NMR	[3]		DSS (A)	Mouse	Plasma	>8-24	1H-NMR	[33]
Mannose	↑		UC	Plasma	A, O	1H-NMR	[3]		DSS (A)	Mouse	Serum	>3-8	1H-NMR	[25]
Betaine	↓		UC	Plasma	A, O	1H-NMR	[3]		DSS (A)	Mouse	Colon	>8-24	NMR(1H, 1C, 1P)	[39]
Betaine	↓		UC	Plasma	A, O	1H-NMR	[3]		DSS (A)	Mouse	Serum	>3-8	1H-NMR	[25]
Tyrosine	↓		UC	Plasma	A, O	1H-NMR	[3]		DSS (A)	Mouse	Serum	>3-8	1H-NMR	[25]
Tyrosine	↓		UC	Plasma	A, O	1H-NMR	[3]		DSS (A)	Mouse	Serum	>8-24	GC-MS	[22]
Tyrosine	↓		UC	Plasma	A, O	1H-NMR	[3]		DSS (A)	Mouse	Plasma	>8-24	UPLC-MS	[38]
Alanine	↓		UC	Rectum tissue	Y, A, O	GC-MS	[8]		DSS (A)	Mouse	Serum	>3-8	1H-NMR	[25]
Citric acid	↓		UC	Rectum tissue	Y, A, O	GC-MS	[8]		DSS (A)	Mouse	Serum	>3-8	1H-NMR	[25]
Citric acid	↓		UC	Rectum tissue	Y, A, O	GC-MS	[8]		DSS (A)	Mouse	Serum	>8-24	GC-MS	[22]
Citric acid	↓		UC	Rectum tissue	Y, A, O	GC-MS	[8]		DSS (A)	Mouse	Plasma	>8-24	UPLC-MS	[38]
Citric acid	↓		UC	Rectum tissue	Y, A, O	GC-MS	[8]		DSS (A)	Mouse	Serum	>8-24	GC-MS	[22]
Fumaric acid	↓		UC	Rectum tissue	Y, A, O	GC-MS	[8]		DSS (A)	Mouse	Liver	>8-24	1H-NMR	[33]
Fumaric acid	↓		UC	Rectum tissue	Y, A, O	GC-MS	[8]		DSS (A)	Mouse	Serum	>3-8	1H-NMR	[25]
Fumaric acid	↓		UC	Rectum tissue	Y, A, O	GC-MS	[8]		DSS (A)	Mouse	Serum	>8-24	GC-MS	[22]
Glutamic acid	↓		UC	Rectum tissue	Y, A, O	GC-MS	[8]		DSS (A)	Mouse	Feces	>3-8	1H-NMR	[43]
Glutamine	↓		UC	Rectum tissue	Y, A, O	GC-MS	[8]		DSS (A)	Mouse	Feces	>3-8	1H-NMR	[43]
Glutamine	↓		UC	Rectum tissue	Y, A, O	GC-MS	[8]		DSS (A)	Mouse	Liver	>8-24	1H-NMR	[33]
Glutamine	↓		UC	Rectum tissue	Y, A, O	GC-MS	[8]		DSS (A)	Mouse	Serum	>3-8	1H-NMR	[25]
Glutamine	↓		UC	Rectum tissue	Y, A, O	GC-MS	[8]		DSS (A)	Mouse	Serum	>8-24	GC-MS	[22]
Glutamine	↓		UC	Rectum tissue	Y, A, O	GC-MS	[8]		DSS (A)	Mouse	Colon	>8-24	GC-MS	[22]
Glutamine	↓		UC	Rectum tissue	Y, A, O	GC-MS	[8]		DSS (A)	Mouse	Serum	>8-24	GC-MS	[22]
Glycine	↓		UC	Rectum tissue	Y, A, O	GC-MS	[8]		DSS (A)	Mouse	Serum	>3-8	1H-NMR	[25]
Glycine	↓		UC	Rectum tissue	Y, A, O	GC-MS	[8]		DSS (A)	Mouse	Serum	>8-24	GC-MS	[22]
Isocitric acid	↓		UC	Rectum tissue	Y, A, O	GC-MS	[8]		DSS (A)	Mouse	Serum	>8-24	GC-MS	[22]
Lysine	↓		UC	Rectum tissue	Y, A, O	GC-MS	[8]		DSS (A)	Mouse	Feces	>3-8	1H-NMR	[43]
Malic acid	↓		UC	Rectum tissue	Y, A, O	GC-MS	[8]		DSS (A)	Mouse	Serum	>8-24	GC-MS	[22]
Methionine	↓		UC	Rectum tissue	Y, A, O	GC-MS	[8]		DSS (A)	Mouse	Serum	>3-8	1H-NMR	[25]
Proline	↓		UC	Rectum tissue	Y, A, O	GC-MS	[8]		DSS (A)	Mouse	Serum	>3-8	1H-NMR	[25]
Succinic acid	↓		UC	Rectum tissue	Y, A, O	GC-MS	[8]		DSS (A)	Mouse	Serum	>8-24	GC-MS	[22]
Threonine	↓		UC	Rectum tissue	Y, A, O	GC-MS	[8]		DSS (A)	Mouse	Feces	>3-8	1H-NMR	[43]
Tyrosine	↓		UC	Rectum tissue	Y, A, O	GC-MS	[8]		DSS (A)	Mouse	Serum	>3-8	1H-NMR	[25]
Tyrosine	↓		UC	Rectum tissue	Y, A, O	GC-MS	[8]		DSS (A)	Mouse	Serum	>8-24	GC-MS	[22]
Tyrosine	↓		UC	Rectum tissue	Y, A, O	GC-MS	[8]		DSS (A)	Mouse	Plasma	>8-24	UPLC-MS	[38]
3-Hydroxybutyric acid	↑		UC	Serum	A, O	1H-NMR	[1]		DSS (A)	Mouse	Serum	>3-8	1H-NMR	[25]
3-Hydroxybutyric acid	↑		UC	Serum	A, O	1H-NMR	[1]		DSS (A)	Mouse	Serum	>8-24	GC-MS	[22]
Creatine	↑		UC	Serum	A, O	1H-NMR	[3]		DSS (A)	Mouse	Serum	>3-8	1H-NMR	[25]
Ethylmalonic acid	↑		UC	Serum	Y, A, O	GC-MS	[5]		DSS (A)	Mouse	Colon	>8-24	GC-MS	[22]
Fumaric acid	↑		UC	Serum	Y, A, O	GC-MS	[8]		DSS (A)	Mouse	Urine	>8-24	1H-NMR	[33]
Glutamic acid	↑		UC	Serum	Y, A, O	GC-MS	[5]		DSS (A)	Mouse	Colon	>8-24	GC-MS	[22]
Glycerol	↑		UC	Serum	Y, A, O	GC-MS	[5]		DSS (A)	Mouse	Plasma	>8-24	1H-NMR	[33]
Glycine	↑		UC	Serum	Y, A, O	GC-MS	[8]		DSS (A)	Mouse	Colon	>8-24	GC-MS	[36]
4-Hydroxybenzoic acid	↑		UC	Serum	Y, A, O	GC-MS	[5]		DSS (A)	Mouse	Colon	>8-24	GC-MS	[22]
4-Hydroxybenzoic acid	↑		UC	Serum	Y, A, O	GC-MS	[5]		DSS (A)	Mouse	Serum	>8-24	GC-MS	[22]
Isoleucine	↑		UC	Serum	A, O	1H-NMR	[3]		DSS (A)	Mouse	Colon	>8-24	GC-MS	[22]
Isoleucine	↑		UC	Serum	A, O	1H-NMR	[3]		DSS (A)	Mouse	Serum	>8-24	GC-MS	[22]
Kynurenine	↑		UC	Serum	Y, A, O	GC-MS	[5]		DSS (A)	Mouse	Plasma	>8-24	UPLC-MS	[38]
Lactic acid	↑		UC	Serum	Y, A, O	GC-MS	[5]		DSS (A)	Mouse	Colon	>8-24	NMR(1H, 1C, 1P)	[39]
Lysine	↑		UC	Serum	A, O	1H-NMR	[3]		DSS (A)	Mouse	Colon	>8-24	1H-NMR	[33]
Lysine	↑		UC	Serum	A, O	1H-NMR	[3]		DSS (A)	Mouse	Liver	>8-24	1H-NMR	[33]
Lysine	↑		UC	Serum	A, O	1H-NMR	[3]		DSS (A)	Mouse	Plasma	>8-24	1H-NMR	[33]
Maleic acid	↑		UC	Serum	Y, A, O	GC-MS	[5]		DSS (A)	Mouse	Colon	>8-24	GC-MS	[22]
Mannose	↑		UC	Serum	A, O	1H-NMR	[3]		DSS (A)	Mouse	Serum	>3-8	1H-NMR	[25]
Methionine	↑		UC	Serum	A, O	1H-NMR	[3]		DSS (A)	Mouse	Colon	>8-24	GC-MS	[22]
Phenylalanine	↑		UC	Serum	A, O	1H-NMR	[1]		DSS (A)	Mouse	Plasma	>8-24	1H-NMR	[33]
Phenylalanine	↑		UC	Serum	A, O	1H-NMR	[1]		DSS (A)	Mouse	Colon	>8-24	GC-MS	[22]
Phenylalanine	↑		UC	Serum	A, O	1H-NMR	[1]		DSS (A)	Mouse	Serum	>8-24	GC-MS	[22]
Uracil	↑		UC	Serum	Y, A, O	GC-MS	[5]		DSS (A)	Mouse	Colon	>8-24	GC-MS	[22]
Uracil	↑		UC	Serum	Y, A, O	GC-MS	[5]		DSS (A)	Mouse	Serum	>8-24	GC-MS	[22]
Urea	↑		UC	Serum	Y, A, O	GC-MS	[5]		DSS (A)	Mouse	Serum	>8-24	GC-MS	[36]
Acetic acid	↓		UC	Serum	A, O	1H-NMR	[3]		DSS (A)	Mouse	Plasma	>8-24	1H-NMR	[33]
Acetic acid	↓		UC	Serum	A, O	1H-NMR	[3]		DSS (A)	Mouse	Serum	>3-8	1H-NMR	[25]
Acetylcarnitine	↓		UC	Serum	A, O	1H-NMR	[3]		DSS (C )	Mouse	Spleen	>8-24	LC-qTOF-MS	[27]
Aspartic acid	↓		UC	Serum	Y, A, O	GC-MS	[5]		DSS (A)	Mouse	Feces	>3-8	1H-NMR	[43]
Citric acid	↓		UC	Serum	A, O	1H-NMR	[3]		DSS (A)	Mouse	Serum	>3-8	1H-NMR	[25]
Citric acid	↓		UC	Serum	Y, A, O	GC-MS	[5]		DSS (A)	Mouse	Serum	>3-8	1H-NMR	[25]
Citric acid	↓		UC	Serum	A, O	1H-NMR	[3]		DSS (A)	Mouse	Serum	>8-24	GC-MS	[22]
Citric acid	↓		UC	Serum	Y, A, O	GC-MS	[5]		DSS (A)	Mouse	Serum	>8-24	GC-MS	[22]
Citric acid	↓		UC	Serum	A, O	1H-NMR	[3]		DSS (A)	Mouse	Serum	>8-24	GC-MS	[22]
Citric acid	↓		UC	Serum	Y, A, O	GC-MS	[5]		DSS (A)	Mouse	Serum	>8-24	GC-MS	[22]
Citric acid	↓		UC	Serum	A, O	1H-NMR	[3]		DSS (A)	Mouse	Plasma	>8-24	UPLC-MS	[38]
Citric acid	↓		UC	Serum	Y, A, O	GC-MS	[5]		DSS (A)	Mouse	Plasma	>8-24	UPLC-MS	[38]
Fumaric acid	↓		UC	Serum	Y, A, O	GC-MS	[5]		DSS (A)	Mouse	Liver	>8-24	1H-NMR	[33]
Fumaric acid	↓		UC	Serum	Y, A, O	GC-MS	[5]		DSS (A)	Mouse	Serum	>3-8	1H-NMR	[25]
Fumaric acid	↓		UC	Serum	Y, A, O	GC-MS	[5]		DSS (A)	Mouse	Serum	>8-24	GC-MS	[22]
Fumaric acid	↓		UC	Serum	Y, A, O	GC-MS	[5]		DSS (A)	Mouse	Serum	>3-8	1H-NMR	[25]
Fumaric acid	↓		UC	Serum	Y, A, O	GC-MS	[5]		DSS (A)	Mouse	Serum	>8-24	GC-MS	[22]
Fumaric acid	↓		UC	Serum	Y, A, O	GC-MS	[5]		DSS (A)	Mouse	Serum	>3-8	1H-NMR	[25]
Fumaric acid	↓		UC	Serum	Y, A, O	GC-MS	[5]		DSS (A)	Mouse	Serum	>8-24	GC-MS	[22]
Fumaric acid	↓		UC	Serum	Y, A, O	GC-MS	[5]		DSS (A)	Mouse	Liver	>8-24	1H-NMR	[33]
Fumaric acid	↓		UC	Serum	Y, A, O	GC-MS	[5]		DSS (A)	Mouse	Liver	>8-24	1H-NMR	[33]
Glutamic acid	↓		UC	Serum	Y, A, O	GC-MS	[5]		DSS (A)	Mouse	Feces	>3-8	1H-NMR	[43]
Glutamine	↓		UC	Serum	Y, A, O	GC-MS	[5]		DSS (A)	Mouse	Feces	>3-8	1H-NMR	[43]
Glutamine	↓		UC	Serum	A, O	GC-MS	[22]		DSS (A)	Mouse	Feces	>3-8	1H-NMR	[43]
Glutamine	↓		UC	Serum	Y, A, O	GC-MS	[8]		DSS (A)	Mouse	Feces	>3-8	1H-NMR	[43]
Glutamine	↓		UC	Serum	Y, A, O	GC-MS	[5]		DSS (A)	Mouse	Liver	>8-24	1H-NMR	[33]
Glutamine	↓		UC	Serum	A, O	GC-MS	[22]		DSS (A)	Mouse	Liver	>8-24	1H-NMR	[33]
Glutamine	↓		UC	Serum	Y, A, O	GC-MS	[8]		DSS (A)	Mouse	Liver	>8-24	1H-NMR	[33]
Glutamine	↓		UC	Serum	Y, A, O	GC-MS	[5]		DSS (A)	Mouse	Serum	>3-8	1H-NMR	[25]
Glutamine	↓		UC	Serum	A, O	GC-MS	[22]		DSS (A)	Mouse	Serum	>3-8	1H-NMR	[25]
Glutamine	↓		UC	Serum	Y, A, O	GC-MS	[8]		DSS (A)	Mouse	Serum	>3-8	1H-NMR	[25]
Glutamine	↓		UC	Serum	Y, A, O	GC-MS	[5]		DSS (A)	Mouse	Serum	>8-24	GC-MS	[22]
Glutamine	↓		UC	Serum	A, O	GC-MS	[22]		DSS (A)	Mouse	Serum	>8-24	GC-MS	[22]
Glutamine	↓		UC	Serum	Y, A, O	GC-MS	[8]		DSS (A)	Mouse	Serum	>8-24	GC-MS	[22]
Glutamine	↓		UC	Serum	Y, A, O	GC-MS	[5]		DSS (A)	Mouse	Serum	>8-24	GC-MS	[22]
Glutamine	↓		UC	Serum	A, O	GC-MS	[22]		DSS (A)	Mouse	Serum	>8-24	GC-MS	[22]
Glutamine	↓		UC	Serum	Y, A, O	GC-MS	[8]		DSS (A)	Mouse	Serum	>8-24	GC-MS	[22]
Glutamine	↓		UC	Serum	Y, A, O	GC-MS	[5]		DSS	Mouse	Colon	>8-24	GC-MS	[22]
Glutamine	↓		UC	Serum	A, O	GC-MS	[22]		DSS	Mouse	Colon	>8-24	GC-MS	[22]
Glutamine	↓		UC	Serum	Y, A, O	GC-MS	[8]		DSS	Mouse	Colon	>8-24	GC-MS	[22]
Histidine	↓		UC	Serum	Y, A, O	GC-MS	[5]		DSS (A)	Mouse	Serum	>3-8	1H-NMR	[25]
Histidine	↓		UC	Serum	Y, A, O	GC-MS	[8]		DSS (A)	Mouse	Serum	>3-8	1H-NMR	[25]
Lysine	↓		UC	Serum	Y, A, O	GC-MS	[5]		DSS (A)	Mouse	Feces	>3-8	1H-NMR	[43]
Malic acid	↓		UC	Serum	Y, A, O	GC-MS	[5]		DSS (A)	Mouse	Serum	>8-24	GC-MS	[22]
Methionine	↓		UC	Serum	Y, A, O	GC-MS	[5]		DSS (A)	Mouse	Serum	>3-8	1H-NMR	[25]
Proline	↓		UC	Serum	Y, A, O	GC-MS	[5]		DSS (A)	Mouse	Serum	>3-8	1H-NMR	[25]
Succinic acid	↓		UC	Serum	Y, A, O	GC-MS	[5]		DSS (A)	Mouse	Serum	>8-24	GC-MS	[22]
Taurine	↓		UC	Serum	Y, A, O	GC-MS	[5]		DSS (A)	Mouse	Colon	>8-24	1H-NMR	[33]
Taurine	↓		UC	Serum	Y, A, O	GC-MS	[5]		DSS (A)	Mouse	Spleen	>8-24	1H-NMR	[33]
Threonine	↓		UC	Serum	Y, A, O	GC-MS	[5]		DSS (A)	Mouse	Feces	>3-8	1H-NMR	[43]
Tryptophan	↓		UC	Serum	Y, A, O	GC-MS	[8]		DSS (A)	Mouse	Plasma	>8-24	UPLC-MS	[38]
Tryptophan	↓		UC	Serum	Y, A, O	GC-MS	[5]		DSS (A)	Mouse	Plasma	>8-24	UPLC-MS	[38]
Tryptophan	↓		UC	Serum	Y, A, O	GC-MS	[8]		DSS (A)	Mouse	Serum	>8-24	GC-MS	[22]
Tryptophan	↓		UC	Serum	Y, A, O	GC-MS	[5]		DSS (A)	Mouse	Serum	>8-24	GC-MS	[22]
Tyrosine	↓		UC	Serum	A, O	1H-NMR	[3]		DSS (A)	Mouse	Serum	>3-8	1H-NMR	[25]
Tyrosine	↓		UC	Serum	Y, A, O	GC-MS	[5]		DSS (A)	Mouse	Serum	>3-8	1H-NMR	[25]
Tyrosine	↓		UC	Serum	A, O	1H-NMR	[3]		DSS (A)	Mouse	Serum	>8-24	GC-MS	[22]
Tyrosine	↓		UC	Serum	Y, A, O	GC-MS	[5]		DSS (A)	Mouse	Serum	>8-24	GC-MS	[22]
Tyrosine	↓		UC	Serum	A, O	1H-NMR	[3]		DSS (A)	Mouse	Plasma	>8-24	UPLC-MS	[38]
Tyrosine	↓		UC	Serum	Y, A, O	GC-MS	[5]		DSS (A)	Mouse	Plasma	>8-24	UPLC-MS	[38]
4-Hydroxyphenylacetic acid	↑		UC	Urine	Y	1H-NMR	[4]		DSS (A)	Mouse	Colon	>8-24	GC-MS	[22]
Acetylcarnitine	↑		UC	Urine	A, O	1H-NMR	[3]		DSS (C )	Mouse	Colon	>8-24	LC-qTOF-MS	[27]
Arginine	↑		UC	Urine	A, O	1H-NMR	[3]		DSS (C )	Mouse	Liver	>8-24	LC-qTOF-MS	[27]
Carnitine	↑		UC	Urine	A, O	1H-NMR	[3]		DSS (C )	Mouse	Colon	>8-24	LC-qTOF-MS	[27]
Glycine	↑		UC	Urine	Y	1H-NMR	[4]		DSS (A)	Mouse	Colon	>8-24	GC-MS	[36]
Lactic acid	↑		UC	Urine	A, O	1H-NMR	[3]		DSS (A)	Mouse	Colon	>8-24	NMR(1H, 1C, 1P)	[39]
Lactic acid	↑		UC	Urine	Y	1H-NMR	[4]		DSS (A)	Mouse	Colon	>8-24	NMR(1H, 1C, 1P)	[39]
Threonine	↑		UC	Urine	A, O	1H-NMR	[3]		DSS (A)	Mouse	Colon	>8-24	GC-MS	[22]
Threonine	↑		UC	Urine	A, O	1H-NMR	[3]		DSS (A)	Mouse	Serum	>8-24	GC-MS	[22]
Tryptophan	↑		UC	Urine	A, O	1H-NMR	[3]		DSS (A)	Mouse	Serum	>3-8	1H-NMR	[25]
Tryptophan	↑		UC	Urine	A, O	1H-NMR	[3]		DSS (C )	Mouse	Liver	>8-24	LC-qTOF-MS	[27]
Tryptophan	↑		UC	Urine	Y	1H-NMR	[4]		DSS (A)	Mouse	Serum	>3-8	1H-NMR	[25]
Tryptophan	↑		UC	Urine	Y	1H-NMR	[4]		DSS (C )	Mouse	Liver	>8-24	LC-qTOF-MS	[27]
Betaine	↓		UC	Urine	A, O	1H-NMR	[3]		DSS (A)	Mouse	Colon	>8-24	NMR(1H, 1C, 1P)	[39]
Betaine	↓		UC	Urine	A, O	1H-NMR	[3]		DSS (A)	Mouse	Serum	>3-8	1H-NMR	[25]
Carnitine	↓		UC	Urine	Y	1H-NMR	[4]		DSS (A)	Mouse	Serum	>3-8	1H-NMR	[25]
Citric acid	↓		UC	Urine	A	1H-NMR	[16]		DSS (A)	Mouse	Serum	>3-8	1H-NMR	[25]
Citric acid	↓		UC	Urine	A, O	1H-NMR	[3]		DSS (A)	Mouse	Serum	>3-8	1H-NMR	[25]
Citric acid	↓		UC	Urine	A	1H-NMR	[16]		DSS (A)	Mouse	Serum	>8-24	GC-MS	[22]
Citric acid	↓		UC	Urine	A, O	1H-NMR	[3]		DSS (A)	Mouse	Serum	>8-24	GC-MS	[22]
Citric acid	↓		UC	Urine	A	1H-NMR	[16]		DSS (A)	Mouse	Plasma	>8-24	UPLC-MS	[38]
Citric acid	↓		UC	Urine	A, O	1H-NMR	[3]		DSS (A)	Mouse	Plasma	>8-24	UPLC-MS	[38]
Citric acid	↓		UC	Urine	A	1H-NMR	[16]		DSS (A)	Mouse	Serum	>8-24	GC-MS	[22]
Citric acid	↓		UC	Urine	A, O	1H-NMR	[3]		DSS (A)	Mouse	Serum	>8-24	GC-MS	[22]
Hippuric acid	↓		UC	Urine	A, O	1H-NMR	[3]		DSS (A)	Mouse	Urine	>8-24	1H-NMR	[33]
Hippuric acid	↓		UC	Urine	Y	1H-NMR	[4]		DSS (A)	Mouse	Urine	>8-24	1H-NMR	[33]
Hippuric acid	↓		UC	Urine	Y, A, O	1H-NMR	[18]		DSS (A)	Mouse	Urine	>8-24	1H-NMR	[33]
Hippuric acid	↓		UC	Urine	A	1H-NMR	[16]		DSS (A)	Mouse	Urine	>8-24	1H-NMR	[33]
Hippuric acid	↓		UC	Urine	A, O	1H-NMR	[3]		DSS (A)	Mouse	Urine	>8-24	1H-NMR	[33]
Hippuric acid	↓		UC	Urine	Y	1H-NMR	[4]		DSS (A)	Mouse	Urine	>8-24	1H-NMR	[33]
Hippuric acid	↓		UC	Urine	Y, A, O	1H-NMR	[18]		DSS (A)	Mouse	Urine	>8-24	1H-NMR	[33]
Hippuric acid	↓		UC	Urine	A	1H-NMR	[16]		DSS (A)	Mouse	Urine	>8-24	1H-NMR	[33]
Succinic acid	↓		UC	Urine	A, O	1H-NMR	[3]		DSS (A)	Mouse	Serum	>8-24	GC-MS	[22]
Succinic acid	↓		UC	Urine	Y	1H-NMR	[4]		DSS (A)	Mouse	Serum	>8-24	GC-MS	[22]
Taurine	↓		UC	Urine	Y	1H-NMR	[4]		DSS (A)	Mouse	Colon	>8-24	1H-NMR	[33]
Taurine	↓		UC	Urine	Y	1H-NMR	[4]		DSS (A)	Mouse	Spleen	>8-24	1H-NMR	[33]
Acetylglutamic acid	↓		CD	Feces	Unknown	UPLC/tof-MS	[11]		H. hepaticus	Mouse	Serum	>24	UPLC-ESI-TOF-MS	[41]
Citric acid	↓		CD	Serum	A, O	1H-NMR	[3]		H. hepaticus	Mouse	Serum	>8-24	UPLC-ESI-TOF-MS	[41]
Citric acid	↓		CD	Serum	A, O	1H-NMR	[3]		H. hepaticus	Mouse	Serum	>24	UPLC-ESI-TOF-MS	[41]
Citric acid	↓		CD	Urine	A	1H-NMR	[16]		H. hepaticus	Mouse	Serum	>8-24	UPLC-ESI-TOF-MS	[41]
Citric acid	↓		CD	Urine	A	1H-NMR	[16]		H. hepaticus	Mouse	Serum	>24	UPLC-ESI-TOF-MS	[41]
Hippuric acid	↓		CD	Urine	A, O	1H-NMR	[3]		H. hepaticus	Mouse	Serum	>24	UPLC-ESI-TOF-MS	[41]
Hippuric acid	↓		CD	Urine	A, O	1H-NMR	[23]		H. hepaticus	Mouse	Serum	>24	UPLC-ESI-TOF-MS	[41]
Hippuric acid	↓		CD	Urine	A	1H-NMR	[16]		H. hepaticus	Mouse	Serum	>24	UPLC-ESI-TOF-MS	[41]
Hippuric acid	↓		CD	Urine	Y	1H-NMR	[4]		H. hepaticus	Mouse	Serum	>24	UPLC-ESI-TOF-MS	[41]
Hippuric acid	↓		CD	Urine	Y, A, O	1H-NMR	[18]		H. hepaticus	Mouse	Serum	>24	UPLC-ESI-TOF-MS	[41]
Citric acid	↓		IBD	Urine	A, O	1H-NMR	[2]		H. hepaticus	Mouse	Serum	>8-24	UPLC-ESI-TOF-MS	[41]
Citric acid	↓		IBD	Urine	A, O	NMR	[21]		H. hepaticus	Mouse	Serum	>8-24	UPLC-ESI-TOF-MS	[41]
Citric acid	↓		IBD	Urine	A, O	1H-NMR	[2]		H. hepaticus	Mouse	Serum	>24	UPLC-ESI-TOF-MS	[41]
Citric acid	↓		IBD	Urine	A, O	NMR	[21]		H. hepaticus	Mouse	Serum	>24	UPLC-ESI-TOF-MS	[41]
Hippuric acid	↓		IBD	Urine	A, O	1H-NMR	[2]		H. hepaticus	Mouse	Serum	>24	UPLC-ESI-TOF-MS	[41]
Hippuric acid	↓		IBD	Urine	A, O	NMR	[21]		H. hepaticus	Mouse	Serum	>24	UPLC-ESI-TOF-MS	[41]
Citric acid	↓		UC	Rectum tissue	Y, A, O	GC-MS	[8]		H. hepaticus	Mouse	Serum	>8-24	UPLC-ESI-TOF-MS	[41]
Citric acid	↓		UC	Rectum tissue	Y, A, O	GC-MS	[8]		H. hepaticus	Mouse	Serum	>24	UPLC-ESI-TOF-MS	[41]
Citric acid	↓		UC	Serum	A, O	1H-NMR	[3]		H. hepaticus	Mouse	Serum	>8-24	UPLC-ESI-TOF-MS	[41]
Citric acid	↓		UC	Serum	Y, A, O	GC-MS	[5]		H. hepaticus	Mouse	Serum	>8-24	UPLC-ESI-TOF-MS	[41]
Citric acid	↓		UC	Serum	A, O	1H-NMR	[3]		H. hepaticus	Mouse	Serum	>24	UPLC-ESI-TOF-MS	[41]
Citric acid	↓		UC	Serum	Y, A, O	GC-MS	[5]		H. hepaticus	Mouse	Serum	>24	UPLC-ESI-TOF-MS	[41]
Phenylacetylglycine	↑		UC	Urine	A	1H-NMR	[16]		H. hepaticus	Mouse	Serum	>24	UPLC-ESI-TOF-MS	[41]
Citric acid	↓		UC	Urine	A	1H-NMR	[16]		H. hepaticus	Mouse	Serum	>8-24	UPLC-ESI-TOF-MS	[41]
Citric acid	↓		UC	Urine	A, O	1H-NMR	[3]		H. hepaticus	Mouse	Serum	>8-24	UPLC-ESI-TOF-MS	[41]
Citric acid	↓		UC	Urine	A	1H-NMR	[16]		H. hepaticus	Mouse	Serum	>24	UPLC-ESI-TOF-MS	[41]
Citric acid	↓		UC	Urine	A, O	1H-NMR	[3]		H. hepaticus	Mouse	Serum	>24	UPLC-ESI-TOF-MS	[41]
Hippuric acid	↓		UC	Urine	A, O	1H-NMR	[3]		H. hepaticus	Mouse	Serum	>24	UPLC-ESI-TOF-MS	[41]
Hippuric acid	↓		UC	Urine	Y	1H-NMR	[4]		H. hepaticus	Mouse	Serum	>24	UPLC-ESI-TOF-MS	[41]
Hippuric acid	↓		UC	Urine	Y, A, O	1H-NMR	[18]		H. hepaticus	Mouse	Serum	>24	UPLC-ESI-TOF-MS	[41]
Hippuric acid	↓		UC	Urine	A	1H-NMR	[16]		H. hepaticus	Mouse	Serum	>24	UPLC-ESI-TOF-MS	[41]
Glutamine	↓		CD	Colonic mucosa	Unknown	Proton MRS	[14]		IL10-/-	Mouse	Plasma	>8-24	1H-NMR	[29]
Leucine	↓		CD	Colonic mucosa	Unknown	Proton MRS	[14]		IL10-/-	Mouse	Plasma	>8-24	1H-NMR	[29]
Succinic acid	↓		CD	Colonic mucosa	Unknown	Proton MRS	[14]		IL10-/-	Mouse	Urine	>8-24	NMR	[40]
Trimethylamine	↓		CD	Feces	Y, A, O	1H-NMR	[7]		IL10-/-	Mouse	Plasma	>8-24	1H-NMR	[29]
Glucose	↓		CD	Plasma	A, O	1H-NMR	[3]		IL10-/-	Mouse	Urine	>3-24	GC-MS	[37]
Glucose	↓		CD	Plasma	A, O	1H-NMR	[3]		IL10-/-	Mouse	Urine	>3-24	GC-MS	[34]
Glucose	↓		CD	Plasma	A, O	1H-NMR	[3]		IL10-/-	Mouse	Plasma	0-3	1H-NMR	[29]
Glucose	↓		CD	Plasma	A, O	1H-NMR	[3]		IL10-/-	Mouse	Plasma	>8-24	1H-NMR	[29]
Glutamine	↓		CD	Plasma	A, O	1H-NMR	[3]		IL10-/-	Mouse	Plasma	>8-24	1H-NMR	[29]
Succinic acid	↓		CD	Plasma	A, O	1H-NMR	[3]		IL10-/-	Mouse	Urine	>8-24	NMR	[40]
Tyrosine	↓		CD	Plasma	A, O	1H-NMR	[3]		IL10-/-	Mouse	Plasma	>8-24	1H-NMR	[29]
Citric acid	↓		CD	Serum	A, O	1H-NMR	[3]		IL10-/-	Mouse	Urine	>8-24	NMR	[40]
Glutamine	↓		CD	Serum	Y, A, O	GC-MS	[8]		IL10-/-	Mouse	Plasma	>8-24	1H-NMR	[29]
Tryptophan	↓		CD	Serum	Y, A, O	GC-MS	[8]		IL10-/-	Mouse	Plasma	>8-24	LC-MS	[37]
Aconitic acid	↓		CD	Urine	Y	1H-NMR	[4]		IL10-/-	Mouse	Urine	>3-8	GC-MS	[37]
Aconitic acid	↓		CD	Urine	Y	1H-NMR	[4]		IL10-/-	Mouse	Urine	>8-24	GC-MS	[37]
Aconitic acid	↓		CD	Urine	Y	1H-NMR	[4]		IL10-/-	Mouse	Urine	>3-8	GC-MS	[34]
Aconitic acid	↓		CD	Urine	Y	1H-NMR	[4]		IL10-/-	Mouse	Urine	>8-24	GC-MS	[34]
Citric acid	↓		CD	Urine	A	1H-NMR	[16]		IL10-/-	Mouse	Urine	>8-24	NMR	[40]
Dimethylglycine	↓		CD	Urine	A	1H-NMR	[16]		IL10-/-	Mouse	Plasma	0-3	1H-NMR	[29]
Dimethylglycine	↓		CD	Urine	A	1H-NMR	[16]		IL10-/-	Mouse	Plasma	>8-24	1H-NMR	[29]
Glutamine	↓		CD	Urine	A, O	1H-NMR	[3]		IL10-/-	Mouse	Plasma	>8-24	1H-NMR	[29]
Succinic acid	↓		CD	Urine	A, O	1H-NMR	[3]		IL10-/-	Mouse	Urine	>8-24	NMR	[40]
Glutamine	↓		IBD	Colonic mucosa	A	1H-NMR	[12]		IL10-/-	Mouse	Plasma	>8-24	1H-NMR	[29]
Creatine	↓		IBD	Serum	A, O	1H-NMR	[2]		IL10-/-	Mouse	Plasma	>8-24	1H-NMR	[29]
Aconitic acid	↓		IBD	Urine	A, O	NMR	[21]		IL10-/-	Mouse	Urine	>3-8	GC-MS	[37]
Aconitic acid	↓		IBD	Urine	A, O	NMR	[21]		IL10-/-	Mouse	Urine	>8-24	GC-MS	[37]
Aconitic acid	↓		IBD	Urine	A, O	NMR	[21]		IL10-/-	Mouse	Urine	>3-8	GC-MS	[34]
Aconitic acid	↓		IBD	Urine	A, O	NMR	[21]		IL10-/-	Mouse	Urine	>8-24	GC-MS	[34]
Citric acid	↓		IBD	Urine	A, O	1H-NMR	[2]		IL10-/-	Mouse	Urine	>8-24	NMR	[40]
Citric acid	↓		IBD	Urine	A, O	NMR	[21]		IL10-/-	Mouse	Urine	>8-24	NMR	[40]
Creatine	↓		IBD	Urine	A, O	NMR	[21]		IL10-/-	Mouse	Plasma	>8-24	1H-NMR	[29]
Succinic acid	↓		IBD	Urine	A, O	1H-NMR	[2]		IL10-/-	Mouse	Urine	>8-24	NMR	[40]
Succinic acid	↓		IBD	Urine	A, O	NMR	[21]		IL10-/-	Mouse	Urine	>8-24	NMR	[40]
Glutamine	↓		UC	Colonic mucosa	Unknown	Proton MRS	[14]		IL10-/-	Mouse	Plasma	>8-24	1H-NMR	[29]
Leucine	↓		UC	Colonic mucosa	Unknown	Proton MRS	[14]		IL10-/-	Mouse	Plasma	>8-24	1H-NMR	[29]
Succinic acid	↓		UC	Colonic mucosa	Unknown	Proton MRS	[14]		IL10-/-	Mouse	Urine	>8-24	NMR	[40]
Trimethylamine	↓		UC	Feces	Y, A, O	1H-NMR	[7]		IL10-/-	Mouse	Plasma	>8-24	1H-NMR	[29]
Leucine	↓		UC	Plasma	A, O	1H-NMR	[3]		IL10-/-	Mouse	Plasma	>8-24	1H-NMR	[29]
Tyrosine	↓		UC	Plasma	A, O	1H-NMR	[3]		IL10-/-	Mouse	Plasma	>8-24	1H-NMR	[29]
Citric acid	↓		UC	Rectum tissue	Y, A, O	GC-MS	[8]		IL10-/-	Mouse	Urine	>8-24	NMR	[40]
Fumaric acid	↓		UC	Rectum tissue	Y, A, O	GC-MS	[8]		IL10-/-	Mouse	Urine	>8-24	NMR	[40]
Fumaric acid	↓		UC	Rectum tissue	Y, A, O	GC-MS	[8]		IL10-/-	Mouse	Plasma	0-3	1H-NMR	[29]
Glutamine	↓		UC	Rectum tissue	Y, A, O	GC-MS	[8]		IL10-/-	Mouse	Plasma	>8-24	1H-NMR	[29]
Isocitric acid	↓		UC	Rectum tissue	Y, A, O	GC-MS	[8]		IL10-/-	Mouse	Urine	>3-24	GC-MS	[37]
Isocitric acid	↓		UC	Rectum tissue	Y, A, O	GC-MS	[8]		IL10-/-	Mouse	Urine	>3-24	GC-MS	[34]
Leucine	↓		UC	Rectum tissue	Y, A, O	GC-MS	[8]		IL10-/-	Mouse	Plasma	>8-24	1H-NMR	[29]
Methionine	↓		UC	Rectum tissue	Y, A, O	GC-MS	[8]		IL10-/-	Mouse	Plasma	>8-24	1H-NMR	[29]
Succinic acid	↓		UC	Rectum tissue	Y, A, O	GC-MS	[8]		IL10-/-	Mouse	Urine	>8-24	NMR	[40]
Tyrosine	↓		UC	Rectum tissue	Y, A, O	GC-MS	[8]		IL10-/-	Mouse	Plasma	>8-24	1H-NMR	[29]
Aconitic acid	↓		UC	Serum	Y, A, O	GC-MS	[5]		IL10-/-	Mouse	Urine	>3-8	GC-MS	[37]
Aconitic acid	↓		UC	Serum	Y, A, O	GC-MS	[5]		IL10-/-	Mouse	Urine	>8-24	GC-MS	[37]
Aconitic acid	↓		UC	Serum	Y, A, O	GC-MS	[5]		IL10-/-	Mouse	Urine	>3-8	GC-MS	[34]
Aconitic acid	↓		UC	Serum	Y, A, O	GC-MS	[5]		IL10-/-	Mouse	Urine	>8-24	GC-MS	[34]
Citric acid	↓		UC	Serum	A, O	1H-NMR	[3]		IL10-/-	Mouse	Urine	>8-24	NMR	[40]
Citric acid	↓		UC	Serum	Y, A, O	GC-MS	[5]		IL10-/-	Mouse	Urine	>8-24	NMR	[40]
Fumaric acid	↓		UC	Serum	Y, A, O	GC-MS	[5]		IL10-/-	Mouse	Urine	>8-24	NMR	[40]
Fumaric acid	↓		UC	Serum	Y, A, O	GC-MS	[5]		IL10-/-	Mouse	Plasma	0-3	1H-NMR	[29]
Fumaric acid	↓		UC	Serum	Y, A, O	GC-MS	[5]		IL10-/-	Mouse	Urine	>8-24	NMR	[40]
Fumaric acid	↓		UC	Serum	Y, A, O	GC-MS	[5]		IL10-/-	Mouse	Plasma	0-3	1H-NMR	[29]
Fumaric acid	↓		UC	Serum	Y, A, O	GC-MS	[5]		IL10-/-	Mouse	Urine	>8-24	NMR	[40]
Fumaric acid	↓		UC	Serum	Y, A, O	GC-MS	[5]		IL10-/-	Mouse	Plasma	0-3	1H-NMR	[29]
Glutamine	↓		UC	Serum	Y, A, O	GC-MS	[5]		IL10-/-	Mouse	Plasma	>8-24	1H-NMR	[29]
Glutamine	↓		UC	Serum	A, O	GC-MS	[22]		IL10-/-	Mouse	Plasma	>8-24	1H-NMR	[29]
Glutamine	↓		UC	Serum	Y, A, O	GC-MS	[8]		IL10-/-	Mouse	Plasma	>8-24	1H-NMR	[29]
Methionine	↓		UC	Serum	Y, A, O	GC-MS	[5]		IL10-/-	Mouse	Plasma	>8-24	1H-NMR	[29]
Succinic acid	↓		UC	Serum	Y, A, O	GC-MS	[5]		IL10-/-	Mouse	Urine	>8-24	NMR	[40]
Tryptophan	↓		UC	Serum	Y, A, O	GC-MS	[8]		IL10-/-	Mouse	Plasma	>8-24	LC-MS	[37]
Tryptophan	↓		UC	Serum	Y, A, O	GC-MS	[5]		IL10-/-	Mouse	Plasma	>8-24	LC-MS	[37]
Tyrosine	↓		UC	Serum	A, O	1H-NMR	[3]		IL10-/-	Mouse	Plasma	>8-24	1H-NMR	[29]
Tyrosine	↓		UC	Serum	Y, A, O	GC-MS	[5]		IL10-/-	Mouse	Plasma	>8-24	1H-NMR	[29]
Aconitic acid	↓		UC	Urine	Y	1H-NMR	[4]		IL10-/-	Mouse	Urine	>3-8	GC-MS	[37]
Aconitic acid	↓		UC	Urine	Y	1H-NMR	[4]		IL10-/-	Mouse	Urine	>8-24	GC-MS	[37]
Aconitic acid	↓		UC	Urine	Y	1H-NMR	[4]		IL10-/-	Mouse	Urine	>3-8	GC-MS	[34]
Aconitic acid	↓		UC	Urine	Y	1H-NMR	[4]		IL10-/-	Mouse	Urine	>8-24	GC-MS	[34]
Citric acid	↓		UC	Urine	A	1H-NMR	[16]		IL10-/-	Mouse	Urine	>8-24	NMR	[40]
Citric acid	↓		UC	Urine	A, O	1H-NMR	[3]		IL10-/-	Mouse	Urine	>8-24	NMR	[40]
Succinic acid	↓		UC	Urine	A, O	1H-NMR	[3]		IL10-/-	Mouse	Urine	>8-24	NMR	[40]
Succinic acid	↓		UC	Urine	Y	1H-NMR	[4]		IL10-/-	Mouse	Urine	>8-24	NMR	[40]
Glucose	↑		CD	Colonic mucosa	Unknown	Proton MRS	[14]		KO	Mouse	Urine	>8-24	GC-MS	[34]
Alanine	↑		CD	Feces	A, O	1H-NMR	[6]		KO	Mouse	Plasma	>3-24	1H-NMR	[29]
Alanine	↑		CD	Feces	Y, A, O	1H-NMR	[7]		KO	Mouse	Plasma	>3-24	1H-NMR	[29]
Arachidonic acid	↑		CD	Feces	Y, A, O	FT-ICR-MS	[9]		KO	Mouse	dC, cecum	0-3	UPLC/ToF-MS	[26]
Arachidonic acid	↑		CD	Feces	Y, A, O	FT-ICR-MS	[9]		KO	Mouse	dI	>8-24	LC-MS	[28]
Isoleucine	↑		CD	Feces	A, O	1H-NMR	[6]		KO	Mouse	Plasma	>8-24	1H-NMR	[29]
Isoleucine	↑		CD	Feces	Y, A, O	1H-NMR	[7]		KO	Mouse	Plasma	>8-24	1H-NMR	[29]
Linoleic acid	↑		CD	Feces	Y, A, O	FT-ICR-MS	[9]		KO	Mouse	dC, cecum	>3-8	UPLC/ToF-MS	[26]
Lysine	↑		CD	Feces	A, O	1H-NMR	[6]		KO	Mouse	Plasma	>3-8	1H-NMR	[29]
Lysine	↑		CD	Feces	Y, A, O	1H-NMR	[7]		KO	Mouse	Plasma	>3-8	1H-NMR	[29]
Phenylalanine	↑		CD	Feces	A, O	1H-NMR	[6]		KO	Mouse	Plasma	>3-24	1H-NMR	[29]
Tyrosine	↑		CD	Feces	A, O	1H-NMR	[6]		KO	Mouse	Plasma	>3-8	1H-NMR	[29]
Tyrosine	↑		CD	Feces	Y, A, O	FT-ICR-MS	[9]		KO	Mouse	Plasma	>3-8	1H-NMR	[29]
Taurocholic acid	↑		CD	Feces	Y, A, O	FT-ICR-MS	[9]		KO	Mouse	dC, cecum	>3-8	UPLC/ToF-MS	[26]
Arginine	↑		CD	Plasma	A, O	1H-NMR	[3]		KO	Mouse	Plasma	>3-24	1H-NMR	[29]
Creatine	↑		CD	Plasma	A, O	1H-NMR	[3]		KO	Mouse	Plasma	>3-8	1H-NMR	[29]
Isoleucine	↑		CD	Plasma	A, O	1H-NMR	[3]		KO	Mouse	Plasma	>8-24	1H-NMR	[29]
Lactic acid	↑		CD	Plasma	A, O	1H-NMR	[3]		KO	Mouse	Plasma	>3-24	1H-NMR	[29]
Lysine	↑		CD	Plasma	A, O	1H-NMR	[3]		KO	Mouse	Plasma	>3-8	1H-NMR	[29]
Alanine	↑		CD	Serum	Y, A, O	GC-MS	[8]		KO	Mouse	Plasma	>3-24	1H-NMR	[29]
Arginine	↑		CD	Serum	A, O	1H-NMR	[3]		KO	Mouse	Plasma	>3-24	1H-NMR	[29]
Fumaric acid	↑		CD	Serum	Y, A, O	GC-MS	[8]		KO	Mouse	Plasma	>3-8	1H-NMR	[29]
Isoleucine	↑		CD	Serum	A	1H-NMR	[15]		KO	Mouse	Plasma	>8-24	1H-NMR	[29]
Isoleucine	↑		CD	Serum	A, O	1H-NMR	[3]		KO	Mouse	Plasma	>8-24	1H-NMR	[29]
Methionine	↑		CD	Serum	Y, A, O	GC-MS	[8]		KO	Mouse	Plasma	>3-8	1H-NMR	[29]
Succinic acid	↑		CD	Serum	Y, A, O	GC-MS	[8]		KO	Mouse	Plasma	>3-8	1H-NMR	[29]
Succinic acid	↑		CD	Serum	Y, A, O	GC-MS	[8]		KO	Mouse	Urine	>3-24	GC-MS	[37]
Acylcarnitine	↑		CD	Urine	Y	1H-NMR	[4]		KO	Mouse	dI	>8-24	LC-MS	[28]
Lactic acid	↑		CD	Urine	A, O	1H-NMR	[3]		KO	Mouse	Plasma	>3-24	1H-NMR	[29]
Glucose	↑		IBD	Colonic mucosa	A	1H-NMR	[12]		KO	Mouse	Urine	>8-24	GC-MS	[34]
Isoleucine	↑		IBD	Serum	A, O	1H-NMR	[2]		KO	Mouse	Plasma	>8-24	1H-NMR	[29]
Lactic acid	↑		IBD	Serum	A, O	1H-NMR	[2]		KO	Mouse	Plasma	>3-24	1H-NMR	[29]
Phenylalanine	↑		IBD	Serum	A, O	1H-NMR	[2]		KO	Mouse	Plasma	>3-24	1H-NMR	[29]
Glucose	↑		UC	Colonic mucosa	Unknown	Proton MRS	[14]		KO	Mouse	Urine	>8-24	GC-MS	[34]
Alanine	↑		UC	Feces	A, O	1H-NMR	[6]		KO	Mouse	Plasma	>3-24	1H-NMR	[29]
Glucose	↑		UC	Feces	A, O	1H-NMR	[13]		KO	Mouse	Urine	>8-24	GC-MS	[34]
Isoleucine	↑		UC	Feces	A, O	1H-NMR	[6]		KO	Mouse	Plasma	>8-24	1H-NMR	[29]
Lactic acid	↑		UC	Feces	A, O	1H-NMR	[6]		KO	Mouse	Plasma	>3-24	1H-NMR	[29]
Lysine	↑		UC	Feces	A, O	1H-NMR	[6]		KO	Mouse	Plasma	>3-8	1H-NMR	[29]
Lysine	↑		UC	Feces	Y, A, O	1H-NMR	[7]		KO	Mouse	Plasma	>3-8	1H-NMR	[29]
Creatine	↑		UC	Plasma	A, O	1H-NMR	[3]		KO	Mouse	Plasma	>3-8	1H-NMR	[29]
Isoleucine	↑		UC	Plasma	A, O	1H-NMR	[3]		KO	Mouse	Plasma	>8-24	1H-NMR	[29]
Lysine	↑		UC	Plasma	A, O	1H-NMR	[3]		KO	Mouse	Plasma	>3-8	1H-NMR	[29]
Acetylaspartic acid	↑		UC	Serum	Y, A, O	GC-MS	[5]		KO	Mouse	dC, cecum	0-3	UPLC/ToF-MS	[26]
Creatine	↑		UC	Serum	A, O	1H-NMR	[3]		KO	Mouse	Plasma	>3-8	1H-NMR	[29]
Fumaric acid	↑		UC	Serum	Y, A, O	GC-MS	[8]		KO	Mouse	Plasma	>3-8	1H-NMR	[29]
Glucose	↑		UC	Serum	Y, A, O	GC-MS	[5]		KO	Mouse	Urine	>8-24	GC-MS	[34]
Glucose	↑		UC	Serum	A, O	1H-NMR	[3]		KO	Mouse	Urine	>8-24	GC-MS	[34]
Glucose	↑		UC	Serum	A, O	1H-NMR	[1]		KO	Mouse	Urine	>8-24	GC-MS	[34]
Isoleucine	↑		UC	Serum	A, O	1H-NMR	[3]		KO	Mouse	Plasma	>8-24	1H-NMR	[29]
Kynurenine	↑		UC	Serum	Y, A, O	GC-MS	[5]		KO	Mouse	Plasma	>8-24	LC-MS	[37]
Lactic acid	↑		UC	Serum	Y, A, O	GC-MS	[5]		KO	Mouse	Plasma	>3-24	1H-NMR	[29]
Lysine	↑		UC	Serum	A, O	1H-NMR	[3]		KO	Mouse	Plasma	>3-8	1H-NMR	[29]
Methionine	↑		UC	Serum	A, O	1H-NMR	[3]		KO	Mouse	Plasma	>3-8	1H-NMR	[29]
Phenylalanine	↑		UC	Serum	A, O	1H-NMR	[1]		KO	Mouse	Plasma	>3-24	1H-NMR	[29]
Pyruvic acid	↑		UC	Serum	A, O	1H-NMR	[3]		KO	Mouse	Plasma	>3-24	1H-NMR	[29]
Uracil	↑		UC	Serum	Y, A, O	GC-MS	[5]		KO	Mouse	Urine	>3-24	GC-MS	[37]
Uracil	↑		UC	Serum	Y, A, O	GC-MS	[5]		KO	Mouse	Urine	>8-24	GC-MS	[34]
Uracil	↑		UC	Serum	Y, A, O	GC-MS	[5]		KO	Mouse	Urine	>3-24	NMR	[40]
Arginine	↑		UC	Urine	A, O	1H-NMR	[3]		KO	Mouse	Plasma	>3-24	1H-NMR	[29]
Lactic acid	↑		UC	Urine	A, O	1H-NMR	[3]		KO	Mouse	Plasma	>3-24	1H-NMR	[29]
Lactic acid	↑		UC	Urine	Y	1H-NMR	[4]		KO	Mouse	Plasma	>3-24	1H-NMR	[29]
Phenylacetylglycine	↑		UC	Urine	A	1H-NMR	[16]		KO	Mouse	Urine	>8-24	NMR	[40]
Pyruvic acid	↑		UC	Urine	A, O	1H-NMR	[3]		KO	Mouse	Plasma	>3-24	1H-NMR	[29]
Cholic acid	↑		CD	Feces	Unknown	UPLC/tof-MS	[11]		TNBS	Rat	Plasma	?	UPLC-ESI-qTOF-MS	[31]
Butyric acid	↓		CD	Feces	A, O	GC-MS	[20]		TNBS	Rat	Urine	?	UPLC-MS/MS	[32]
Butyric acid	↓		CD	Feces	A, O	GC-MS	[20]		TNBS	Rat	Feces	?	UPLC-MS/MS	[32]
Succinic acid	↑		CD	Serum	Y, A, O	GC-MS	[8]		TNBS	Rat	Urine	?	UPLC-MS/MS	[32]
Dimethylamine	↑		IBD	Serum	A, O	1H-NMR	[2]		TNBS	Rat	Urine	?	UPLC-MS/MS	[32]
Butyric acid	↓		UC	Feces	A, O	GC-MS	[20]		TNBS	Rat	Urine	?	UPLC-MS/MS	[32]
Butyric acid	↓		UC	Feces	A, O	GC-MS	[20]		TNBS	Rat	Feces	?	UPLC-MS/MS	[32]
Phenylacetylglycine	↑		UC	Urine	A	1H-NMR	[16]		TNBS	Rat	Urine	?	UPLC-MS/MS	[32]
Phenylacetylglycine	↑		UC	Urine	A	1H-NMR	[16]		TNBS	Rat	Urine	?	UPLC-ESI-qTOF-MS	[31]
Triglyceride	↓		UC	Plasma	A	LC-MS/MS	[24]		TNFΔARE/WT	Mouse	pC	>8-24	1H-NMR	[28]
Triglyceride	↓		UC	Plasma	A	LC-MS/MS	[24]		TNFΔARE/WT	Mouse	dI	>8-24	1H-NMR	[28]
Acylcarnitine	↓		UC	Urine	Y	1H-NMR	[4]		TNFΔARE/WT	Mouse	dI	>3-24	LC-MS	[28]
Inositol	↓		CD	Colonic mucosa	Unknown	Proton MRS	[14]		T-syn deficiency	Mouse	dC, cecum	>3-8	UPLC/ToF-MS	[26]
Inositol	↓		IBD	Colonic mucosa	A	1H-NMR	[12]		T-syn deficiency	Mouse	dC, cecum	>3-8	UPLC/ToF-MS	[26]
Inositol	↓		UC	Colonic mucosa	Unknown	Proton MRS	[14]		T-syn deficiency	Mouse	dC, cecum	>3-8	UPLC/ToF-MS	[26]
Inositol	↓		UC	Serum	Y, A, O	GC-MS	[5]		T-syn deficiency	Mouse	dC, cecum	>3-8	UPLC/ToF-MS	[26]
Butanal	↑		CD	Breath	A, O	SIFT-MS	[10]		Winnie	Mouse	Feces	>8-24	GC-MS	[30]
Glucose	↑		CD	Colonic mucosa	Unknown	Proton MRS	[14]		Winnie	Mouse	Feces	>8-24	GC-MS	[30]
Isoleucine	↓		CD	Colonic mucosa	Unknown	Proton MRS	[14]		Winnie	Mouse	Feces	>8-24	GC-MS	[30]
Oleic acid	↑		CD	Feces	Y, A, O	FT-ICR-MS	[9]		Winnie	Mouse	Feces	>8-24	GC-MS	[30]
Phenylalanine	↑		CD	Feces	A, O	1H-NMR	[6]		Winnie	Mouse	Feces	>8-24	GC-MS	[30]
Glycerol	↑		CD	Plasma	A, O	1H-NMR	[3]		Winnie	Mouse	Feces	>8-24	GC-MS	[30]
Tyrosine	↓		CD	Plasma	A, O	1H-NMR	[3]		Winnie	Mouse	Feces	>8-24	GC-MS	[30]
Methionine	↑		CD	Serum	Y, A, O	GC-MS	[8]		Winnie	Mouse	Feces	>8-24	GC-MS	[30]
Inositol	↑		CD	Urine	A, O	1H-NMR	[3]		Winnie	Mouse	Feces	>8-24	GC-MS	[30]
Xylose	↑		CD	Urine	A, O	1H-NMR	[3]		Winnie	Mouse	Feces	>8-24	GC-MS	[30]
Glucose	↑		IBD	Colonic mucosa	A	1H-NMR	[12]		Winnie	Mouse	Feces	>8-24	GC-MS	[30]
Phenylalanine	↑		IBD	Serum	A, O	1H-NMR	[2]		Winnie	Mouse	Feces	>8-24	GC-MS	[30]
Glycine	↓		IBD	Urine	A, O	1H-NMR	[2]		Winnie	Mouse	Feces	>8-24	GC-MS	[30]
Glucose	↑		UC	Colonic mucosa	Unknown	Proton MRS	[14]		Winnie	Mouse	Feces	>8-24	GC-MS	[30]
Isoleucine	↓		UC	Colonic mucosa	Unknown	Proton MRS	[14]		Winnie	Mouse	Feces	>8-24	GC-MS	[30]
Glucose	↑		UC	Feces	A, O	1H-NMR	[13]		Winnie	Mouse	Feces	>8-24	GC-MS	[30]
Tyrosine	↓		UC	Plasma	A, O	1H-NMR	[3]		Winnie	Mouse	Feces	>8-24	GC-MS	[30]
Glycine	↓		UC	Rectum tissue	Y, A, O	GC-MS	[8]		Winnie	Mouse	Feces	>8-24	GC-MS	[30]
Isoleucine	↓		UC	Rectum tissue	Y, A, O	GC-MS	[8]		Winnie	Mouse	Feces	>8-24	GC-MS	[30]
Tyrosine	↓		UC	Rectum tissue	Y, A, O	GC-MS	[8]		Winnie	Mouse	Feces	>8-24	GC-MS	[30]
Fructose	↑		UC	Serum	Y, A, O	GC-MS	[5]		Winnie	Mouse	Feces	>8-24	GC-MS	[30]
Glucose	↑		UC	Serum	Y, A, O	GC-MS	[5]		Winnie	Mouse	Feces	>8-24	GC-MS	[30]
Glucose	↑		UC	Serum	A, O	1H-NMR	[3]		Winnie	Mouse	Feces	>8-24	GC-MS	[30]
Glucose	↑		UC	Serum	A, O	1H-NMR	[1]		Winnie	Mouse	Feces	>8-24	GC-MS	[30]
Glycerol	↑		UC	Serum	Y, A, O	GC-MS	[5]		Winnie	Mouse	Feces	>8-24	GC-MS	[30]
Methionine	↑		UC	Serum	A, O	1H-NMR	[3]		Winnie	Mouse	Feces	>8-24	GC-MS	[30]
Phenylalanine	↑		UC	Serum	A, O	1H-NMR	[1]		Winnie	Mouse	Feces	>8-24	GC-MS	[30]
Pyruvic acid	↑		UC	Serum	A, O	1H-NMR	[3]		Winnie	Mouse	Feces	>8-24	GC-MS	[30]
Xylose	↑		UC	Serum	Y, A, O	GC-MS	[5]		Winnie	Mouse	Feces	>8-24	GC-MS	[30]
Isoleucine	↓		UC	Serum	Y, A, O	GC-MS	[5]		Winnie	Mouse	Feces	>8-24	GC-MS	[30]
Sebacic acid	↓		UC	Serum	Y, A, O	GC-MS	[5]		Winnie	Mouse	Feces	>8-24	GC-MS	[30]
Tyrosine	↓		UC	Serum	A, O	1H-NMR	[3]		Winnie	Mouse	Feces	>8-24	GC-MS	[30]
Tyrosine	↓		UC	Serum	Y, A, O	GC-MS	[5]		Winnie	Mouse	Feces	>8-24	GC-MS	[30]
Pyruvic acid	↑		UC	Urine	A, O	1H-NMR	[3]		Winnie	Mouse	Feces	>8-24	GC-MS	[30]

## Sheet: References
References
1	Zhang, Y.; Lin, L.; Xu, Y.; Lin, Y.; Jin, Y.; Zheng, C. 1H NMR-based spectroscopy detects metabolic alterations in serum of patients with early-stage ulcerative colitis. Biochemical and biophysical research communications 2013, 433, 547-551.
2	Dawiskiba, T.; Deja, S.; Mulak, A.; Zabek, A.; Jawien, E.; Pawelka, D.; Banasik, M.; Mastalerz-Migas, A.; Balcerzak, W.; Kaliszewski, K., et al. Serum and urine metabolomic fingerprinting in diagnostics of inflammatory bowel diseases. World journal of gastroenterology : WJG 2014, 20, 163-174, doi:10.3748/wjg.v20.i1.163.
3	Schicho, R.; Shaykhutdinov, R.; Ngo, J.; Nazyrova, A.; Schneider, C.; Panaccione, R.; Kaplan, G.G.; Vogel, H.J.; Storr, M. Quantitative metabolomic profiling of serum, plasma, and urine by 1H NMR spectroscopy discriminates between patients with inflammatory bowel disease and healthy individuals. Journal of proteome research 2012, 11, 3344-3357.
4	Martin, F.P.; Ezri, J.; Cominetti, O.; Da Silva, L.; Kussmann, M.; Godin, J.P.; Nydegger, A. Urinary metabolic phenotyping reveals differences in the metabolic status of healthy and inflammatory bowel disease (IBD) children in relation to growth and disease activity. International journal of molecular sciences 2016, 17, no pagination.
5	Kohashi, M.; Nishiumi, S.; Ooi, M.; Yoshie, T.; Matsubara, A.; Suzuki, M.; Hoshi, N.; Kamikozuru, K.; Yokoyama, Y.; Fukunaga, K., et al. A novel gas chromatography mass spectrometry-based serum diagnostic and assessment approach to ulcerative colitis. Journal of Crohn's and Colitis 2014, 8, 1010-1021.
6	Bjerrum, J.T.; Wang, Y.; Hao, F.; Coskun, M.; Ludwig, C.; Gunther, U.; Nielsen, O.H. Metabonomics of human fecal extracts characterize ulcerative colitis, Crohn's disease and healthy individuals. Metabolomics : Official journal of the Metabolomic Society 2015, 11, 122-133, doi:10.1007/s11306-014-0677-3.
7	Marchesi, J.R.; Holmes, E.; Khan, F.; Kochhar, S.; Scanlan, P.; Shanahan, F.; Wilson, I.D.; Wang, Y. Rapid and noninvasive metabonomic characterization of inflammatory bowel disease. Journal of proteome research 2007, 6, 546-551.
8	Ooi, M.; Nishiumi, S.; Yoshie, T.; Shiomi, Y.; Kohashi, M.; Fukunaga, K.; Nakamura, S.; Matsumoto, T.; Hatano, N.; Shinohara, M., et al. GC/MS-based profiling of amino acids and TCA cycle-related molecules in ulcerative colitis. Inflammation Research 2011, 60, 831-840.
9	Jansson, J.; Willing, B.; Lucio, M.; Fekete, A.; Dicksved, J.; Halfvarson, J.; Tysk, C.; Schmitt-Kopplin, P. Metabolomics reveals metabolic biomarkers of Crohn's disease. PloS one 2009, 4, e6386, doi:10.1371/journal.pone.0006386.
10	Hicks, L.C.; Huang, J.; Kumar, S.; Powles, S.T.; Orchard, T.R.; Hanna, G.B.; Williams, H.R. Analysis of Exhaled Breath Volatile Organic Compounds in Inflammatory Bowel Disease: A Pilot Study. Journal of Crohn's & colitis 2015, 9, 731-737.
11	Jacobs, J.P.; Goudarzi, M.; Singh, N.; Tong, M.; McHardy, I.H.; Ruegger, P.; Asadourian, M.; Moon, B.H.; Ayson, A.; Borneman, J., et al. A Disease-Associated Microbial and Metabolomics State in Relatives of Pediatric Inflammatory Bowel Disease Patients. Cellular and molecular gastroenterology and hepatology 2016, 2, 750-766.
12	Sharma, U.; Singh, R.R.; Ahuja, V.; Makharia, G.K.; Jagannathan, N.R. Similarity in the metabolic profile in macroscopically involved and un-involved colonic mucosa in patients with inflammatory bowel disease: An in vitro proton (1H) MR spectroscopy study. Magnetic Resonance Imaging 2010, 28, 1022-1029.
13	Le Gall, G.; Noor, S.O.; Ridgway, K.; Scovell, L.; Jamieson, C.; Johnson, I.T.; Colquhoun, I.J.; Kemsley, E.K.; Narbad, A. Metabolomics of fecal extracts detects altered metabolic activity of gut microbiota in ulcerative colitis and irritable bowel syndrome. Journal of proteome research 2011, 10, 4208-4218.
14	Balasubramanian, K.; Kumar, S.; Singh, R.R.; Sharma, U.; Ahuja, V.; Makharia, G.K.; Jagannathan, N.R. Metabolism of the colonic mucosa in patients with inflammatory bowel diseases: an in vitro proton magnetic resonance spectroscopy study. Magnetic Resonance Imaging 2009, 27, 79-86.
15	Fathi, F.; Majari-Kasmaee, L.; Mani-Varnosfaderani, A.; Kyani, A.; Rostami-Nejad, M.; Sohrabzadeh, K.; Naderi, N.; Zali, M.R.; Rezaei-Tavirani, M.; Tafazzoli, M., et al. 1H NMR based metabolic profiling in Crohn's disease by random forest methodology. Magnetic resonance in chemistry : MRC 2014, 52, 370-376.
16	Alonso, A.; Julia, A.; Vinaixa, M.; Domenech, E.; Fernandez-Nebro, A.; Canete, J.D.; Ferrandiz, C.; Tornero, J.; Gisbert, J.P.; Nos, P., et al. Urine metabolome profiling of immune-mediated inflammatory diseases. BMC medicine 2016, 14, 133, doi:10.1186/s12916-016-0681-8.
17	Johnson, J.C.; Schmidt, C.R.; Shrubsole, M.J.; Billheimer, D.D.; Joshi, P.R.; Morrow, J.D.; Heslin, M.J.; Washington, M.K.; Ness, R.M.; Zheng, W., et al. Urine PGE-M: A Metabolite of Prostaglandin E2 as a Potential Biomarker of Advanced Colorectal Neoplasia. Clinical Gastroenterology and Hepatology 2006, 4, 1358-1365.
18	Williams, H.R.T.; Cox, I.J.; Walker, D.G.; North, B.V.; Patel, V.M.; Marshall, S.E.; Jewell, D.P.; Ghosh, S.; Thomas, H.J.W.; Teare, J.P., et al. Characterization of inflammatory bowel disease with urinary metabolic profiling. American Journal of Gastroenterology 2009, 104, 1435-1444.
19	Machiels, K.; Joossens, M.; Sabino, J.; De Preter, V.; Arijs, I.; Eeckhaut, V.; Ballet, V.; Claes, K.; Van Immerseel, F.; Verbeke, K., et al. A decrease of the butyrate-producing species roseburia hominis and faecalibacterium prausnitzii defines dysbiosis in patients with ulcerative colitis. Gut 2014, 63, 1275-1283.
20	Ahmed, I.; Greenwood, R.; Costello, B.; Ratcliffe, N.; Probert, C.S. Investigation of faecal volatile organic metabolites as novel diagnostic biomarkers in inflammatory bowel disease. Alimentary Pharmacology and Therapeutics 2016, 43, 596-611.
21	Stephens, N.S.; Siffledeen, J.; Su, X.; Murdoch, T.B.; Fedorak, R.N.; Slupsky, C.M. Urinary NMR metabolomic profiles discriminate inflammatory bowel disease from healthy. Journal of Crohn's and Colitis 2013, 7, e42-e48.
22	Shiomi, Y.; Nishiumi, S.; Ooi, M.; Hatano, N.; Shinohara, M.; Yoshie, T.; Kondo, Y.; Furumatsu, K.; Shiomi, H.; Kutsumi, H., et al. GCMS-based metabolomic study in mice with colitis induced by dextran sulfate sodium. Inflammatory bowel diseases 2011, 17, 2261-2274.
23	Williams, H.R.; Cox, I.J.; Walker, D.G.; Cobbold, J.F.; Taylor-Robinson, S.D.; Marshall, S.E.; Orchard, T. Differences in gut microbial metabolism are responsible for reduced hippurate synthesis in Crohn's disease. Gastroenterology 2010, 138, S579.
24	Yau, Y.Y.; Leong, R.W.L.; Shin, S.; Bustamante, S.; Pickford, R.; Hejazi, L.; Campbell, B.; Wasinger, V.C. Bimodal plasma metabolomics strategy identifies novel inflammatory metabolites in inflammatory bowel diseases. Discovery medicine 2014, 18, 113-124.
25	Schicho, R.; Nazyrova, A.; Shaykhutdinov, R.; Duggan, G.; Vogel, H.J.; Storr, M. Quantitative metabolomic profiling of serum and urine in DSS-induced ulcerative colitis of mice by 1H NMR spectroscopy. Journal of proteome research 2010, 9, 6265-6273.
26	Jacobs, J.P.; Lin, L.; Goudarzi, M.; Ruegger, P.; McGovern, D.P.B.; Fornace, A.J.; Borneman, J.; Xia, L.; Braun, J. Microbial, metabolomic, and immunologic dynamics in a relapsing genetic mouse model of colitis induced by T-synthase deficiency. Gut microbes 2017, 8, 1-16.
27	Liu, J.; Xiao, H.T.; Wang, H.S.; Mu, H.X.; Zhao, L.; Du, J.; Yang, D.; Wang, D.; Bian, Z.X.; Lin, S.H. Halofuginone reduces the inflammatory responses of DSS-induced colitis through metabolic reprogramming. Mol Biosyst 2016, 12, 2296-2303, doi:10.1039/c6mb00154h.
28	Baur, P.; Martin, F.P.; Gruber, L.; Bosco, N.; Brahmbhatt, V.; Collino, S.; Guy, P.; Montoliu, I.; Rozman, J.; Klingenspor, M., et al. Metabolic phenotyping of the Crohn's disease-like IBD etiopathology in the TNFDELTAARE/WT mouse model. Journal of proteome research 2011, 10, 5523-5535.
29	Martin, F.P.J.; Rezzi, S.; Montoliu, I.; Philippe, D.; Tornier, L.; Messlik, A.; Holzlwimmer, G.; Baur, P.; Quintanilla-Fend, L.; Loh, G., et al. Metabolic assessment of gradual development of moderate experimental colitis in IL-10 deficient mice. Journal of proteome research 2009, 8, 2376-2387.
30	Robinson, A.M.; Gondalia, S.V.; Karpe, A.V.; Eri, R.; Beale, D.J.; Morrison, P.D.; Palombo, E.A.; Nurgali, K. Fecal microbiota and metabolome in a mouse model of spontaneous chronic colitis: Relevance to human inflammatory bowel disease. Inflammatory bowel diseases 2016, 22, 2767-2787.
31	Zhang, X.; Choi, F.F.; Zhou, Y.; Leung, F.P.; Tan, S.; Lin, S.; Xu, H.; Jia, W.; Sung, J.J.; Cai, Z., et al. Metabolite profiling of plasma and urine from rats with TNBS-induced acute colitis using UPLC-ESI-QTOF-MS-based metabonomics--a pilot study. The FEBS journal 2012, 279, 2322-2338, doi:10.1111/j.1742-4658.2012.08612.x.
32	Hou, W.; Zhong, D.; Zhang, P.; Li, Y.; Lin, M.; Liu, G.; Yao, M.; Liao, Q.; Xie, Z. A strategy for the targeted metabolomics analysis of 11 gut microbiota-host co-metabolites in rat serum, urine and feces by ultra high performance liquid chromatography-tandem mass spectrometry. Journal of Chromatography A 2016, 1429, 207-217.
33	Dong, F.; Zhang, L.; Hao, F.; Tang, H.; Wang, Y. Systemic responses of mice to dextran sulfate sodium-induced acute ulcerative colitis using 1H NMR spectroscopy. Journal of proteome research 2013, 12, 2958-2966.
34	Lin, H.M.; Edmunds, S.J.; Helsby, N.A.; Ferguson, L.R.; Rowan, D.D. Nontargeted urinary metabolite profiling of a mouse model of crohn's disease. Journal of proteome research 2009, 8, 2045-2057.
35	Martin, F.P.J.; Lichti, P.; Bosco, N.; Brahmbhatt, V.; Oliveira, M.; Haller, D.; Benyacoub, J. Metabolic phenotyping of an adoptive transfer mouse model of experimental colitis and impact of dietary fish oil intake. Journal of proteome research 2015, 14, 1911-1919.
36	Gu, X.; Song, Y.; Chai, Y.; Lu, F.; Gonzalez, F.J.; Fan, G.; Qi, Y. GC-MS metabolomics on PPARalpha-dependent exacerbation of colitis. Molecular bioSystems 2015, 11, 1329-1337.
37	Lin, H.M.; Barnett, M.P.G.; Roy, N.C.; Joyce, N.I.; Zhu, S.; Armstrong, K.; Helsby, N.A.; Ferguson, L.R.; Rowan, D.D. Metabolomic analysis identifies inflammatory and noninflammatory metabolic effects of genetic modification in a mouse model of Crohn?s disease. Journal of proteome research 2010, 9, 1965-1975.
38	Qu, C.; Yuan, Z.W.; Yu, X.T.; Huang, Y.F.; Yang, G.H.; Chen, J.N.; Lai, X.P.; Su, Z.R.; Zeng, H.F.; Xie, Y., et al. Patchouli alcohol ameliorates dextran sodium sulfate-induced experimental colitis and suppresses tryptophan catabolism. Pharmacological research 2017, 121, 70-82.
39	Kominsky, D.J.; Keely, S.; MacManus, C.F.; Glover, L.E.; Scully, M.; Collins, C.B.; Bowers, B.E.; Campbell, E.L.; Colgan, S.P. An endogenously anti-inflammatory role for methylation in mucosal inflammation identified through metabolite profiling. J Immunol 2011, 186, 6505-6514, doi:10.4049/jimmunol.1002805.
40	Murdoch, T.B.; Fu, H.; MacFarlane, S.; Sydora, B.C.; Fedorak, R.N.; Slupsky, C.M. Urinary metabolic profiles of inflammatory bowel disease in interleukin-10 gene-deficient mice. Analytical Chemistry 2008, 80, 5524-5531.
41	Lu, K.; Knutson, C.G.; Wishnok, J.S.; Fox, J.G.; Tannenbaum, S.R. Serum metabolomics in a helicobacter hepaticus mouse model of inflammatory bowel disease reveal important changes in the microbiome, serum peptides, and intermediary metabolism. Journal of proteome research 2012, 11, 4916-4926.
42	Willenberg, I.; Ostermann, A.I.; Giovannini, S.; Kershaw, O.; Von Keutz, A.; Steinberg, P.; Schebb, N.H. Effect of acute and chronic DSS induced colitis on plasma eicosanoid and oxylipin levels in the rat. Prostaglandins and Other Lipid Mediators 2015, 120, 155-160.
43	Hong, Y.S.; Ahn, Y.T.; Park, J.C.; Lee, J.H.; Lee, H.; Huh, C.S.; Kim, D.H.; Ryu, D.H.; Hwang, G.S. 1H NMR-based metabonomic assessment of probiotic effects in a colitis mouse model. Archives of pharmacal research 2010, 33, 1091-1101.
